# Supplementary material for: Evaluating TCFD reporting—A new application of zero-shot analysis to climate-related financial disclosures
Source: PLoS One. 2023 Nov 2;18(11):e0288052. doi: 10.1371/journal.pone.0288052 (PMC10621856; doi:10.1371/journal.pone.0288052)
Supplement: S1 Data — (CSV) [file pone.0288052.s001.csv]

	filename	Url	Financial Year	Report Category	Bank	Ticker	TCFD Supporter since	Region	Company Type	Primary Industry	pages	GO.1.1	MT.1.1	GO.1	MT.1	RM.1	ST.1	ST.1.2	ST.1.1	ST.1.4	MT.1.3	GO.1.2	ST.1.5	Governance	MT.1.2	ST.1.3	Metrics and Targets	RM.1.1	RM.1.2	ST.1.7	Risk Management	Strategy	ST.1.6
0	0_PDF	https://downloads.ctfassets.net/1u811bvgvthc/62067Em47HIFTg3hGxdQHY/3fcd6a3ac35ba44be18fad01cc84b7c0/ABN_AMRO_____Integrated_Annual_Report_2021.pdf	2021	Integrated Report	ABN AMRO Bank N.V.	ABNd.AS	2017-11-01	Europe	Public Company	Diversified Banks	398.0	0.08531114167967709	0.240416289727816	0.13593640787885974	0.14512648021900687	0.11683620405922457	0.14468893998788573	0.18036015127238356	0.25276370199235726	0.3200909087475871	0.13892854963417464	0.08203218633205389	0.08819024661061986	0.3245875420796966	0.06178776623675578	0.38299792583579345	0.3504097589290509	0.2453425263255308	0.3604969852360304	0.19326399693967158	0.29874780172319754	0.4154069100933131	0.15689359647067772
1	1_PDF	https://assets.ctfassets.net/1u811bvgvthc/7pMzTi1FdfE1HKLfQ2OHXM/81a398dcad0eb5598da31c777580cd60/ABN_AMRO_____Impact_Report_2021.pdf	2021	Sustainability Report	ABN AMRO Bank N.V.	ABNd.AS	2017-11-01	Europe	Public Company	Diversified Banks	42.0	0.1263986565397761	0.362360906003062	0.19570373981531447	0.22166214754602173	0.16010905794801908	0.22138044078555288	0.21189185077447054	0.2506162338921981	0.32314978514954545	0.18158520084498692	0.0815018202330366	0.0961497133346469	0.23536077510423442	0.06924634509975247	0.41159420714269834	0.36301918874207706	0.23580068032710447	0.29673064899622387	0.19989776590098815	0.15632309912895473	0.35603187981586654	0.18336249638492616
2	2_PDF	https://assets.ctfassets.net/1u811bvgvthc/5uepcKMdxgjN67rUbIMSd0/9f72b82cf25de8f0fec5f14fa440ef9d/ABN_AMRO_Remuneration_report_2021.pdf	2021	Remuneration Report	ABN AMRO Bank N.V.	ABNd.AS	2017-11-01	Europe	Public Company	Diversified Banks	17.0	0.09744684840614432	0.25694018932474116	0.157528410042922	0.1547937912326504	0.11899884295045457	0.149323321690664	0.2064923153534506	0.2782631558157351	0.35827149868365854	0.16788397271604183	0.1265595906716099	0.08113532667866986	0.44339459583833446	0.10745828389946484	0.38997340732578567	0.39685782328561003	0.2867824466906822	0.3214427015102273	0.2011596048463102	0.21327534785420696	0.47133424331437257	0.2014980088269386
3	3_PDF	https://assets.ctfassets.net/1u811bvgvthc/ZPL95gLg9RUZs6WODxSZq/0d47f38ae5e3a41bb1123d6f0a2a4874/ABN_AMRO_____Integrated_Report_2020.pdf	2020	Integrated Report	ABN AMRO Bank N.V.	ABNd.AS	2017-11-01	Europe	Public Company	Diversified Banks	75.0	0.09859455670916471	0.3022335394543979	0.16423820654591859	0.17942179802423983	0.12643128367053352	0.17084540118466743	0.21720236943322851	0.27905097881186397	0.354950785077107	0.16926985692658647	0.08389579899017	0.09712913177253261	0.3339218593908071	0.07466360721990184	0.41040796820518466	0.3795064416066613	0.2621459823487021	0.3949498042885715	0.20979301455040394	0.21904635137616707	0.4524768909802605	0.17229674022662755
4	4_PDF	https://assets.ctfassets.net/1u811bvgvthc/1IjyeIty3PJZnaOWfCNWbe/39a4a4edbefccc34abe3a6bbe6f15d58/ABN_AMRO_____Value-creating_topics_2020.pdf	2020	Sustainability Report	ABN AMRO Bank N.V.	ABNd.AS	2017-11-01	Europe	Public Company	Diversified Banks	13.0	0.13126063658423798	0.33932781837683784	0.2299363573847492	0.251753350852427	0.17625279389123777	0.20920424883706332	0.30440704383858547	0.3727698908379474	0.38914972343830123	0.2565116836769223	0.11114698048733827	0.12620648613916535	0.3736079892758088	0.09596189607616476	0.3475031491306601	0.41825141275743233	0.33231130497981365	0.32871145926915185	0.28202858945047576	0.27762107425771376	0.4872369641898987	0.22842238608330065
5	5_PDF	https://assets.ctfassets.net/1u811bvgvthc/7imjY5fyavgsH2nwwjH2I5/236210cbd95ee42592e864c8fbcefa64/ABN_AMRO_____Impact_Report_2020.pdf	2020	Sustainability Report	ABN AMRO Bank N.V.	ABNd.AS	2017-11-01	Europe	Public Company	Diversified Banks	33.0	0.1153932866055202	0.3287884883623026	0.18949622359128585	0.20583865066349527	0.1512983341943268	0.20115212294968904	0.2144596265822219	0.2547421329604988	0.34595948762921547	0.17526626436202875	0.07846651592035067	0.10485395146410545	0.2863561123077676	0.06448406007599426	0.42481116025996546	0.3705050645732474	0.2396312873186686	0.32053873251238485	0.21118738383453745	0.19179821046582915	0.40854165234491013	0.18558407959151474
6	6_PDF	https://assets.ctfassets.net/1u811bvgvthc/59zy70yFR9NLHA9lVLIuRW/9aeefcdf4ebad5f122d473f2ba21740f/SASB_Overview_Commercial_Banking_Standard-ABN_AMRO_Reporting_2020-31032021.pdf	2020	Sustainability Report	ABN AMRO Bank N.V.	ABNd.AS	2017-11-01	Europe	Public Company	Diversified Banks	1.0	0.13586661219596863	0.20602624118328094	0.10777575522661209	0.07309718430042267	0.029727336019277573	0.11130021512508392	0.07251465320587158	0.1636236160993576	0.30668187141418457	0.03389139100909233	0.18965236842632294	0.11716782301664352	0.42577502131462097	0.04082711413502693	0.5723289251327515	0.414902925491333	0.5339527726173401	0.5909291505813599	0.17262466251850128	0.7435351014137268	0.5131382346153259	0.1433132290840149
7	7_PDF	https://assets.ctfassets.net/1u811bvgvthc/1IHlVdHZhHfAR8ODgWySms/ab7a4883991a87691f05796a2bea6524/ABN_AMRO_____Annual_Report_2020.pdf	2020	Annual Report	ABN AMRO Bank N.V.	ABNd.AS	2017-11-01	Europe	Public Company	Diversified Banks	327.0	0.0703713382421507	0.21534947664830936	0.1135101277023724	0.11792771933669918	0.09740449538718204	0.11643317135944523	0.16903917704646518	0.24571870673692284	0.3061981890861442	0.11765705445630796	0.07362147757487503	0.08406351686976364	0.35054246302505937	0.058165846947392956	0.36553129564276304	0.3404681739473313	0.2374150802294054	0.3702226513937178	0.18304876447796717	0.33496173076081026	0.43315381566329525	0.14099843199733644
8	8_PDF	https://assets.ctfassets.net/1u811bvgvthc/1olpiWHspce4AM7JExHm0a/b9dc3ce18d9f8a1e3fd5c5494c185733/ABN-AMRO_Non-financial_data_and_Engagement_2020.pdf	2020	Sustainability Report	ABN AMRO Bank N.V.	ABNd.AS	2017-11-01	Europe	Public Company	Diversified Banks	34.0	0.19889128234942466	0.443549706620881	0.2502400424983647	0.3043001459476053	0.175589976972108	0.2932704180037424	0.23076318126574702	0.36039287397661507	0.39702585574796717	0.33605013159005587	0.14562595655273103	0.13506607749529262	0.29227592910892064	0.11856440245222923	0.5225525672606871	0.34126989452128775	0.35233395429212977	0.3867759449888816	0.2816362541824255	0.2394147170446998	0.34724753313950324	0.18804920518612542
9	9_PDF	https://assets.ctfassets.net/1u811bvgvthc/7jVU9Ij2hpGmmzmQhYyd0H/1c1b78c7effa5eb153996815a0a2bb66/ABN_AMRO_Integrated_Annual_Review_2019.pdf	2019	Integrated Report	ABN AMRO Bank N.V.	ABNd.AS	2017-11-01	Europe	Public Company	Diversified Banks	80.0	0.10524067970167347	0.29458425700379337	0.1698316623910407	0.18961993256865148	0.13260865197785365	0.1831929374089193	0.2082152785471899	0.2705671789860046	0.34432379050482165	0.18677799448448512	0.09060511150498946	0.09880687675341518	0.30888236378209066	0.08080037212027162	0.39612994305038585	0.40168907107423707	0.2768344888474194	0.36698201633760313	0.2178583378737022	0.21677684133917413	0.4430891251160598	0.18114246649244697
10	10_PDF	https://assets.ctfassets.net/1u811bvgvthc/5zi7l9CldY3nEyar6Gi5xk/95689c6d02d85b6c3a1612ba0ef9a3ee/ABN_AMRO_Impact_Report_2019.pdf	2019	Sustainability Report	ABN AMRO Bank N.V.	ABNd.AS	2017-11-01	Europe	Public Company	Diversified Banks	31.0	0.12064037271330592	0.3649325390297155	0.21279449890865887	0.21389649166147964	0.16606967155029423	0.21093492158077123	0.25946753934595995	0.2839323243166709	0.3680823356708409	0.20068620083299257	0.08251951159950577	0.11187296218971754	0.27830756269333107	0.07366328236905278	0.38930271376061026	0.3116850139355195	0.2623140202533604	0.28873418596577294	0.21068859285292776	0.1684094035956692	0.36547271353463917	0.19871005963579275
11	11_PDF	https://assets.ctfassets.net/1u811bvgvthc/5Fb4a4kfQr7rT4QDXY1eXB/7ce8c8eb048115f2ad81bdb13592800e/ABN_AMRO_Value_Creating_Topics_2019.pdf	2019	Sustainability Report	ABN AMRO Bank N.V.	ABNd.AS	2017-11-01	Europe	Public Company	Diversified Banks	13.0	0.11238159095348538	0.25811625146604655	0.19469205934871198	0.2106853307643205	0.1398860738200006	0.18743139536612793	0.21829182614486567	0.2964569256497421	0.29475194680516753	0.23579573534543738	0.08947551823256158	0.09495352573905716	0.3353329379517669	0.09953404054977	0.2748609212554529	0.3783800610974851	0.27417950448755146	0.2689875439754722	0.23877956350754134	0.19780920545397243	0.5164121381896443	0.1751006202079895
12	12_PDF	https://assets.ctfassets.net/1u811bvgvthc/3xQYD4WZ5IkMON5qOg9MUL/06808331e445b105f51436335f8f31dd/ABN_AMRO_Bank_Annual_Report_2019.pdf	2019	Annual Report	ABN AMRO Bank N.V.	ABNd.AS	2017-11-01	Europe	Public Company	Diversified Banks	295.0	0.07161770697094405	0.21617989982694788	0.11543784924940616	0.11978189485539063	0.09501297945533659	0.11693223751176351	0.17017560368439738	0.2442883793111286	0.30740759120894384	0.11801719028878009	0.07185504031299665	0.08378341271704239	0.3256473804233754	0.05985095028481973	0.35418085566579666	0.333556532973498	0.2285434023204428	0.3544068351902746	0.17852045294092692	0.3096410984261161	0.40551313302613534	0.144596799080593
13	13_PDF	https://assets.ctfassets.net/1u811bvgvthc/3S73vkPad65m2F5cRJqE41/ec39b431311297336fb420c869346309/ABN_AMRO_Non-financial_data_and_Engagement_2019.pdf	2019	Sustainability Report	ABN AMRO Bank N.V.	ABNd.AS	2017-11-01	Europe	Public Company	Diversified Banks	28.0	0.16233136873179319	0.3563459893226536	0.2310835910435344	0.257060234391065	0.1656915882756948	0.2706709443674299	0.18975436478158372	0.3060825687064607	0.3388184559588808	0.2879005262470855	0.11464118133280862	0.1136078644677582	0.27643101054090946	0.09363126680364076	0.42274113837661387	0.3050986754362384	0.2969014626884018	0.3076937350226217	0.25127922812826	0.17070013003412896	0.3258189353546186	0.16810701752419846
14	14_PDF	https://assets.ctfassets.net/1u811bvgvthc/5eZ3ufhvRahM8fL83kKdKn/38326a2f552b1d861c497516d9ffcb2e/ABN_AMRO_Integrated_Annual_Review-2018.pdf	2018	Integrated Report	ABN AMRO Bank N.V.	ABNd.AS	2017-11-01	Europe	Public Company	Diversified Banks	56.0	0.11052328336486314	0.29311232417224903	0.1777327919123189	0.1953148779459901	0.12429300813247852	0.19429857101029482	0.21776567860686777	0.2868685246561938	0.34602194687767557	0.19798239566235257	0.09197074283178464	0.09604349408347711	0.31247685372989864	0.0883549817404944	0.4076807589879509	0.3905158977349936	0.28364395225694594	0.37860564570456584	0.22983329616098738	0.1975559322812478	0.43914941363550564	0.18340173310427726
15	15_PDF	https://assets.ctfassets.net/1u811bvgvthc/URkeGfTuNz43FxsBAxRDl/93cbbe51074cb3f28b8e4d134e49b87d/ABN_AMRO_Impact_Report_2018.pdf	2018	Sustainability Report	ABN AMRO Bank N.V.	ABNd.AS	2017-11-01	Europe	Public Company	Diversified Banks	36.0	0.12629487754361543	0.3410628949401039	0.20838973714764863	0.21053066158550027	0.15907426321264298	0.2174587159969672	0.20972094610307682	0.24536878202691492	0.3111831017158867	0.20800693006153845	0.08562875929758962	0.09999913110659342	0.27634117920865175	0.0747133927540688	0.3836085550458077	0.3496413327217838	0.24210191650838875	0.2697309883705198	0.2070395459640859	0.1636381354896281	0.3990722098134338	0.18264031375814888
16	16_PDF	https://assets.ctfassets.net/1u811bvgvthc/1pUQWNQjHFznamgUTpDtJd/c7950a0a129da3ee4d66f3b91aad2fe0/ABN_AMRO_Value_Creating_Topics_2018.pdf	2018	Sustainability Report	ABN AMRO Bank N.V.	ABNd.AS	2017-11-01	Europe	Public Company	Diversified Banks	9.0	0.12401393057282831	0.3567184327610338	0.23034853691051743	0.26978858565571223	0.1728500021565582	0.21338651380982343	0.3217633553947301	0.38348447795182106	0.4094364018092165	0.28200783460135537	0.1068494300954185	0.13031192726383312	0.3740417187828191	0.11859987951924489	0.31561551118008513	0.4249915339658566	0.3272861223279809	0.31787768624737067	0.2629431749118146	0.22416773613892446	0.5131161069353269	0.2507892679595071
17	17_PDF	https://assets.ctfassets.net/1u811bvgvthc/5RVtEMp5b4eM2eRtdgfQ8e/57569da20c8185fcde50fbd57d3db7f2/ABN_AMRO_Group_Annual-Report_2018.pdf	2018	Annual Report	ABN AMRO Bank N.V.	ABNd.AS	2017-11-01	Europe	Public Company	Diversified Banks	270.0	0.06072962638837402	0.19442447383488826	0.10477063692830134	0.10839796094050841	0.08612355457442959	0.10334775982496751	0.15744481761611467	0.23324944333954317	0.2935047172912619	0.10589284922167437	0.06304328700830014	0.08251167249754682	0.3262048853128778	0.05534346752997882	0.33363620906604735	0.32658073602503873	0.21670723190750038	0.3515391434496697	0.172193423262783	0.31170143815131174	0.40587768133775765	0.13292853502207794
18	18_PDF	https://assets.ctfassets.net/1u811bvgvthc/4RrgjODd1KgFjykvf9fncW/b4f039e5e96d511566f4912c34b10911/ABN_AMRO_Sustainability_Facts_and_Figures_and_Engagement-2018.pdf	2018	Sustainability Report	ABN AMRO Bank N.V.	ABNd.AS	2017-11-01	Europe	Public Company	Diversified Banks	24.0	0.1932021021504819	0.3452857765106961	0.23123972232738788	0.2609417883649056	0.14724995103710906	0.2692074457636478	0.1655217293818314	0.2899072063052165	0.30141461679331144	0.3194214040712313	0.13116243735150407	0.11207078542237753	0.2704862987676827	0.08883419441559551	0.43033294332250804	0.3035797762732512	0.31036592674448743	0.28192384757869343	0.24664894949275118	0.17612573057659706	0.2968326126623415	0.1321595210996581
19	19_PDF	https://assets.ctfassets.net/1u811bvgvthc/3JSbLLPhZDlOAKAgIz7xP7/5f0d02c22d6cf5d565e8ddfee68acef3/ABN_AMRO_Group_Annual_Report_2017.pdf	2017	Annual Report	ABN AMRO Bank N.V.	ABNd.AS	2017-11-01	Europe	Public Company	Diversified Banks	316.0	0.06224961760177989	0.20088459959378138	0.10501432038715396	0.10958908862309315	0.08764471051995507	0.1024300479984302	0.16728413097232367	0.24163658412137107	0.3014174170562109	0.10468052066967563	0.06851442809709167	0.08663970544573645	0.3377804329216086	0.05984016523471672	0.3468336927413195	0.3263109926115226	0.22468402719806832	0.35109572764159663	0.17631508865298856	0.30677915298567837	0.4065568761038545	0.13859091391801642
20	20_PDF	https://assets.ctfassets.net/1u811bvgvthc/40KILTa9UMYsdnSZzcxAv6/542b3ea70502f6b58a8d4e4d03fe92a5/ABN_AMRO_Sustainability_Facts_and_Figures_2017.pdf	2017	Sustainability Report	ABN AMRO Bank N.V.	ABNd.AS	2017-11-01	Europe	Public Company	Diversified Banks	20.0	0.1855166684854726	0.3127462633749522	0.23181217614647392	0.24473326654929514	0.15832101182155733	0.2702915428216077	0.1507273187924782	0.26327039115161865	0.2413361819839183	0.26943750708434233	0.1324208271502396	0.08359947786459784	0.25093833043703195	0.08214418009199707	0.41276129902898706	0.35213711677104276	0.30282065394319635	0.25449359194286403	0.24987929707617212	0.15719989152181524	0.32352397756488804	0.14788059178820906
21	21_PDF	https://assets.ctfassets.net/1u811bvgvthc/laRYkL96gIzZBMlZNErtA/1862ac58d0a76926003124694a5aeb80/ABN_AMRO_Materiality_Analysis_2017.pdf	2017	Sustainability Report	ABN AMRO Bank N.V.	ABNd.AS	2017-11-01	Europe	Public Company	Diversified Banks	1.0	0.19820142510685732	0.4262827420448461	0.33378663638405587	0.3901736736099172	0.2742035877901468	0.3062807823414914	0.4839619262016971	0.4886900497177108	0.43597723767161367	0.3847064049669742	0.13997750028502196	0.1962984253356064	0.39330563423308457	0.1604646203203381	0.26577537627890707	0.48925146975300526	0.3421600081132386	0.31690384171564473	0.2941391297552565	0.3335778236590241	0.45460129461505194	0.3150625839871778
22	22_PDF	https://assets.ctfassets.net/1u811bvgvthc/7ptJ59YGGsMm8P0B3Og07k/0d1fa433c5213d63a65b663ccf84945a/ABN_AMRO_Integrated_Annual_Review_2017.pdf	2017	Integrated Report	ABN AMRO Bank N.V.	ABNd.AS	2017-11-01	Europe	Public Company	Diversified Banks	45.0	0.09094670929948277	0.2460241436285098	0.1597815230371656	0.18121880478788072	0.12094727684628787	0.1703910841465422	0.18801782672834336	0.2503187210944972	0.2895433360719188	0.18444171119559682	0.08269781507562257	0.09198147690657647	0.30601559938903966	0.08875769408641045	0.32547423844977175	0.3890470202070671	0.2688829616199421	0.31670772214984794	0.20150174741649912	0.20780187365451416	0.4479078952437542	0.16084421318556713
23	23_PDF	https://assets.ctfassets.net/1u811bvgvthc/3JSbLLPhZDlOAKAgIz7xP7/5f0d02c22d6cf5d565e8ddfee68acef3/ABN_AMRO_Group_Annual_Report_2017.pdf	2017	Annual Report	ABN AMRO Bank N.V.	ABNd.AS	2017-11-01	Europe	Public Company	Diversified Banks	316.0	0.06224961760177989	0.20088459959378138	0.10501432038715396	0.10958908862309315	0.08764471051995507	0.1024300479984302	0.16728413097232367	0.24163658412137107	0.3014174170562109	0.10468052066967563	0.06851442809709167	0.08663970544573645	0.3377804329216086	0.05984016523471672	0.3468336927413195	0.3263109926115226	0.22468402719806832	0.35109572764159663	0.17631508865298856	0.30677915298567837	0.4065568761038545	0.13859091391801642
24	24_PDF	https://assets.ctfassets.net/1u811bvgvthc/4IYoIX0QaK9PzuIoOIb8Gx/6ee5c5b75ff01cbea36a5cafe9390fb2/ABN_AMRO_Group_Annual_Report_2016.pdf	2016	Integrated Report	ABN AMRO Bank N.V.	ABNd.AS	2017-11-01	Europe	Public Company	Diversified Banks	393.0	0.06232383706321411	0.20611945123998088	0.11379383987443993	0.1191729636516226	0.09291851282651864	0.1077526483909091	0.17342447914399958	0.24230883065796796	0.2950453993864933	0.117387446050813	0.06777509317354685	0.08872589752382248	0.33280010591360637	0.06485652099106884	0.32764003075073866	0.33511525815283516	0.2269091613094816	0.34516524362420903	0.1768089337361365	0.2954000033220669	0.41167438631155573	0.1356875089629475
25	25_PDF	https://assets.ctfassets.net/1u811bvgvthc/51HgsWz8KNJvyYq2YNFeem/c8cfc1e9b0f3d0211c018b9b3aca74eb/ABN_AMRO_Sustainability_Facts_and_Figures_2016.pdf	2016	Sustainability Report	ABN AMRO Bank N.V.	ABNd.AS	2017-11-01	Europe	Public Company	Diversified Banks	19.0	0.2005859771753038	0.3434593095802529	0.24837024391398857	0.2877803449725832	0.1600773101905842	0.2921249842302958	0.18935963423638355	0.2892917748237575	0.30969146735500064	0.3277084548722651	0.13735699202083165	0.10441141774888008	0.2719970470614739	0.08876673482822192	0.43110650964887054	0.3348098144614453	0.30379807171873624	0.2892361115856666	0.2671010856933253	0.18251432086716787	0.31654052332107147	0.14675607096643403
26	26_PDF	https://assets.ctfassets.net/1u811bvgvthc/3iWnmbmVYJaA6pNUTGfCSp/ba21dbbb9d9343355052e0c21a7460d5/ABN_AMRO_Materiality_Analysis_2016.pdf	2016	Sustainability Report	ABN AMRO Bank N.V.	ABNd.AS	2017-11-01	Europe	Public Company	Diversified Banks	3.0	0.22609134176145157	0.46575383793923164	0.33799837433522745	0.40801598744526985	0.249809812453966	0.3142945153578635	0.5008365884423256	0.5089606902291698	0.4988457171186324	0.4305302870249556	0.15194471000183013	0.18530593403885443	0.4123509015527464	0.15538268716585252	0.33667906686182947	0.5292324044050709	0.36727184297577026	0.3423370334409898	0.35115926640649	0.2637610446000772	0.49772846746829247	0.27839744944245587
27	27_PDF	https://downloads.ctfassets.net/1u811bvgvthc/78RFGMsOQYq8AFxGPtlv64/d40162018eaeb04f869e8f2ba6e29cef/ABN_AMRO_Annual_Report_2015.pdf	2015	Annual Report	ABN AMRO Bank N.V.	ABNd.AS	2017-11-01	Europe	Public Company	Diversified Banks	488.0	0.05741874964766222	0.1974896063985402	0.10454427510676784	0.10908415226021624	0.08517749517194788	0.10126628265071391	0.161369716308118	0.23126436430572908	0.2766511026683238	0.1087280915186832	0.0635671629525248	0.08275615312266443	0.3218946339296879	0.0640787195235545	0.32269808231859426	0.33300677439999415	0.21923413289211002	0.34696631670803835	0.17156945573128993	0.2947751248160815	0.40351774620846326	0.12877433114534934
28	28_PDF	https://assets.ctfassets.net/1u811bvgvthc/3wCZAosVGsyxgP6v4lN5R2/54e83f74d63c0e4dc6fc88d2b3f494e2/ABN_AMRO_Sustainability_Facts_and_Figures_2015.pdf	2015	Sustainability Report	ABN AMRO Bank N.V.	ABNd.AS	2017-11-01	Europe	Public Company	Diversified Banks	17.0	0.1946276213088565	0.3297159935027594	0.2515285792785262	0.2751253662078492	0.14993609819931356	0.29558603496143576	0.2031054011764903	0.28950016685587987	0.29794271482922957	0.32739207798761716	0.12935300095458208	0.10184635642426142	0.2701885446621641	0.09594770260034392	0.4146698834598317	0.32923354825360773	0.3035772777237174	0.2822339529707536	0.2715569965849973	0.17576345320934328	0.3147201515994483	0.14362883609132007
29	29_PDF	https://www.bethmannbank.de/de/media/ABN_AMRO_Annual_Report_2014_tcm31-85958.pdf	2014	Annual Report	ABN AMRO Bank N.V.	ABNd.AS	2017-11-01	Europe	Public Company	Diversified Banks	395.0	0.0536185069982851	0.19122003799885004	0.10131157265360884	0.10619417091631277	0.08376615895606786	0.0996512788588599	0.1648595542763333	0.23177823626626318	0.27627676816650343	0.10414222785800013	0.0617797339024959	0.08104227216466608	0.3163712384442099	0.062119214817710926	0.31936215006982727	0.3293040951480554	0.2162100496723157	0.3529318706198226	0.1709839366012765	0.296601156385584	0.4048057529106358	0.1278976713975669
30	30_PDF	https://assets.ctfassets.net/1u811bvgvthc/7IxhOX7Cb5tJQfqBengQgU/2faf48aec02013977580581de02452af/Rapportage_-_Sustainability_Report_2014__EN_.pdf	2014	Sustainability Report	ABN AMRO Bank N.V.	ABNd.AS	2017-11-01	Europe	Public Company	Diversified Banks	66.0	0.13953439089529399	0.32240796178077147	0.2110567511985379	0.23247915098412913	0.12447641557316122	0.23788743411044375	0.19959397848796276	0.2791404325050444	0.3108464068546727	0.28091764346723475	0.11183306613560817	0.09637798128685916	0.31974446298637876	0.11020543500755964	0.38240901217492873	0.36104268239753107	0.27103629007613805	0.306954740471422	0.2388518189808034	0.17141828944393267	0.4066568670533696	0.16081089858462114
31	31_PDF	https://assets.ctfassets.net/1u811bvgvthc/0JCYIgZHoGHu3v27TYqBM/8d43b8c8d73892bc99ffe9b86df3645f/Rapportage_-_Sustainable_figures_2014.pdf	2014	Sustainability Report	ABN AMRO Bank N.V.	ABNd.AS	2017-11-01	Europe	Public Company	Diversified Banks	14.0	0.2936799705028534	0.5766459047794342	0.2605785638093948	0.2713906168937683	0.18983486592769622	0.24695589244365693	0.270944444835186	0.35698107481002805	0.5764160096645355	0.3334867417812347	0.17045863717794418	0.1752035517245531	0.34405000805854796	0.14869575276970864	0.7807673752307892	0.34277965128421783	0.5221194565296173	0.5597359329462052	0.3792149066925049	0.30721125900745394	0.31445547938346863	0.15293164253234864
32	32_PDF	https://assets.ctfassets.net/1u811bvgvthc/2sjM9oDBWn7HVgWmsqfapS/5fd13d999de06f5a92ef8a86670a5534/ABN_AMRO_Annual_Report_2013.pdf	2013	Annual Report	ABN AMRO Bank N.V.	ABNd.AS	2017-11-01	Europe	Public Company	Diversified Banks	396.0	0.048211471616434194	0.1869470319556852	0.09507233407495183	0.09979085012395347	0.0798241711435732	0.09389913929754408	0.1552199880041142	0.2198165889958315	0.2784665848261897	0.09716388744459181	0.05600745194496798	0.07900470051266686	0.30875730113323957	0.05663941370566267	0.32125919540756664	0.3323740610696093	0.20892680138761302	0.36189107324976505	0.16049502284216413	0.3055819995089987	0.40220331933209075	0.11672881920816675
33	33_PDF	https://assets.ctfassets.net/1u811bvgvthc/34wQhSI35OvvrRyCoYjtMU/ada6b9b6df74abcb4e06b4af348b1eeb/Rapportage_-_Sustainability_Report_2013__EN_.pdf	2013	Sustainability Report	ABN AMRO Bank N.V.	ABNd.AS	2017-11-01	Europe	Public Company	Diversified Banks	92.0	0.1306306497533145	0.311159981567727	0.19876103655074126	0.22146784283468968	0.11554804277066034	0.23830144288586688	0.1781983906064893	0.26237970097733865	0.27238530841130526	0.2735233678147125	0.11674268666634333	0.08395036610606069	0.2942324688644765	0.10907696984594782	0.4154220112467593	0.36983162530295444	0.2701596130845542	0.3138157407771918	0.23695152406954628	0.15269310541068595	0.42362162593782887	0.14902412736380338
34	34_PDF	https://assets.ctfassets.net/1u811bvgvthc/2sPVFySyUMWmUETaad1N6A/df93bf2478ef32c9c8d74e28f0513d70/ABN_AMRO_Annual_Report_2012.pdf	2012	Annual Report	ABN AMRO Bank N.V.	ABNd.AS	2017-11-01	Europe	Public Company	Diversified Banks	364.0	0.04630359751233888	0.17328996457292292	0.09248689192712585	0.0952354312195128	0.07716370749966389	0.09103730271337941	0.1487335651656565	0.21608154958482662	0.2704972761915736	0.0916955464307939	0.054522204229058124	0.07681832843007562	0.30410874008266414	0.05280656191405676	0.32085451714605073	0.32421474338238704	0.20354679176582757	0.350291794747992	0.15930244610724323	0.29436809796419455	0.399257211893105	0.11326060388948216
35	35_PDF	https://assets.ctfassets.net/1u811bvgvthc/3ChevzO8iJBCqoIJWKsg6X/496679fddac7fa05541c40b7f78aa1c1/Rapportage_-_Sustainability_Report_2012__EN_.pdf	2012	Sustainability Report	ABN AMRO Bank N.V.	ABNd.AS	2017-11-01	Europe	Public Company	Diversified Banks	90.0	0.14186654019758663	0.32647509973309	0.20736924261295278	0.22331902427875902	0.12059977583763028	0.24361703294723355	0.1986397820776552	0.29205311709385057	0.2936725789924081	0.2767172315635111	0.12104976790934885	0.08707218781460024	0.29619989564112087	0.1127540021181219	0.4311491436840012	0.34151844525973835	0.281784313469967	0.337298701408196	0.23371649280396617	0.1592109991565545	0.40562092562183044	0.1670914506982833
36	36_PDF	https://assets.ctfassets.net/1u811bvgvthc/5ATPXtNYRvjXX7Bv48v2rg/d5f9ab9d400214f46c7bbf3793f2d0d9/ABN_AMRO_Bank_Annual_Report_2011.pdf	2011	Annual Report	ABN AMRO Bank N.V.	ABNd.AS	2017-11-01	Europe	Public Company	Diversified Banks	296.0	0.049626068768251	0.1814394146889631	0.09399283731587643	0.09446822831765388	0.07449568081156542	0.09236197063114304	0.1507843132077908	0.22200390607664264	0.2755860054795622	0.0952517016547124	0.05691937362424326	0.07608224555983623	0.3184215188674847	0.056227930241623376	0.32777945580198187	0.31108048099475616	0.20771221649953037	0.35531379158260024	0.16367809199915692	0.2795128390736945	0.39708738202582966	0.11841680041785836
37	37_PDF	https://assets.ctfassets.net/1u811bvgvthc/T54OGLwpimoU0dRJQXjuB/9a79b7a4ec9bebec8e6f210a41e7c34e/ABN_AMRO_Bank_Annual_Report_2010.pdf	2010	Annual Report	ABN AMRO Bank N.V.	ABNd.AS	2017-11-01	Europe	Public Company	Diversified Banks	280.0	0.0509726676890154	0.18117029018479106	0.09595318803265175	0.09788475392542259	0.07900022943160309	0.09313215239863543	0.16178689958233464	0.23638699303198582	0.28332017634299966	0.09968378011327161	0.061338504471323274	0.07903793356088376	0.33070234743440846	0.059410524962546445	0.33016646298186125	0.3001087536914667	0.21882361550535462	0.3481557575808336	0.17232845913231853	0.2822695506330466	0.40509245853604503	0.12948959970523855
38	38_PDF	https://www.abchina.com/en/investor-relations/performance-reports/annual-reports/202204/P020220427580795705015.pdf	2021	Annual Report	Agricultural Bank of China Ltd	601288.SS	2021-11-01	Asia Pacific	Public Company	Diversified Banks	364.0	0.07255064148383832	0.2039351863592476	0.10224606335208114	0.10138210829676604	0.08482372429855262	0.11100254480421924	0.15794079983423248	0.24964961352829224	0.26785152193529205	0.10195821643056042	0.08216700510110063	0.0749363851802073	0.35917409376736614	0.06210535621928725	0.35202308843530494	0.3166552153013853	0.23991104872271365	0.363923866795208	0.19431264716298194	0.2674297104523678	0.4255661010236959	0.1305815954846155
39	39_PDF	https://www.abchina.com/en/AboutUs/csr-report/202203/P020220507559489867566.pdf	2021	Sustainability Report	Agricultural Bank of China Ltd	601288.SS	2021-11-01	Asia Pacific	Public Company	Diversified Banks	210.0	0.1101824063458873	0.2119706359088507	0.1246587343470968	0.1169801951951699	0.08286462031246081	0.15859145697470753	0.10719739606408334	0.1808232415848794	0.15868686022874623	0.13548739581852742	0.0937501708905536	0.03832167491742581	0.25502461637517454	0.049095827476333	0.31856133372315726	0.2900624888603561	0.18429703798120048	0.2847715761914633	0.16700457456975176	0.12827339883577352	0.45941162249543216	0.07333906473192642
40	40_PDF	https://www.abchina.com/en/investor-relations/performance-reports/annual-reports/202104/P020210428553217364770.pdf	2020	Annual Report	Agricultural Bank of China Ltd	601288.SS	2021-11-01	Asia Pacific	Public Company	Diversified Banks	356.0	0.06050543119422338	0.19480143754470286	0.08718705012458228	0.08889063393784084	0.07352776940681387	0.09176964108080908	0.15771289852478865	0.23769025475678193	0.2603507293038695	0.0899080039152673	0.07375410871506655	0.07256053119276054	0.3494644448095317	0.060278976827742324	0.3361057529072835	0.3228184398581067	0.2297911153477173	0.3618329822016888	0.18468405442978503	0.25891124298597207	0.4257954215251349	0.12863227867022414
41	41_PDF	https://www.abchina.com/en/AboutUs/csr-report/202103/P020210330724856060672.pdf	2020	Sustainability Report	Agricultural Bank of China Ltd	601288.SS	2021-11-01	Asia Pacific	Public Company	Diversified Banks	162.0	0.06862772745900894	0.16874584095527256	0.07980301866535623	0.07851248694647042	0.05490981195240633	0.09925108072036971	0.09548871882221885	0.13560037085521998	0.11227952124725878	0.08679464990351256	0.07397547924756984	0.027766350512835703	0.23066697682459641	0.04267667015534876	0.3023707173234763	0.29524541632373535	0.15376648411472357	0.28954049429069173	0.14825348931595014	0.12015834927749655	0.4639672693874783	0.0621428070130882
42	42_PDF	https://www.abchina.com/en/investor-relations/performance-reports/annual-reports/202004/P020200428576090111267.pdf	2019	Annual Report	Agricultural Bank of China Ltd	601288.SS	2021-11-01	Asia Pacific	Public Company	Diversified Banks	323.0	0.05815524709640489	0.19395442828771683	0.08853056341664077	0.09101782066072099	0.07542416581074446	0.08851487134339088	0.16163386817889566	0.24057785258528583	0.26491882686744134	0.08523556653921763	0.07035849889053024	0.07485403111796633	0.35434702265163115	0.06168972249564068	0.33259006158665033	0.32780207593127714	0.23358740244346443	0.3632310729967438	0.18147317785775574	0.26637012914407926	0.4347183153133227	0.13259266057435398
43	43_PDF	https://www.abchina.com/en/AboutUs/csr-report/202003/P020200402552823524561.pdf	2019	Sustainability Report	Agricultural Bank of China Ltd	601288.SS	2021-11-01	Asia Pacific	Public Company	Diversified Banks	288.0	0.06483310857343282	0.16478485481036853	0.08246592472069891	0.07968069625263162	0.05309545176076683	0.10655917947567374	0.08529193017154914	0.13162783798390423	0.11199017383835626	0.09387633996145735	0.0632054597651925	0.028906357115809415	0.2229335340056181	0.044533487033883414	0.2846793423534715	0.3176583699801435	0.15293529257115274	0.2681618455725794	0.12985773484690752	0.11470198373136026	0.48495143885531933	0.057972195941672265
44	44_PDF	https://www.banktrack.org/download/annual_report_2018_27/190412_2018_annual_report.pdf	2018	Annual Report	Agricultural Bank of China Ltd	601288.SS	2021-11-01	Asia Pacific	Public Company	Diversified Banks	384.0	0.054979936831369175	0.1905995492842909	0.08601940214287673	0.08905931534574725	0.0734192291608199	0.08667551373061455	0.16265637746090872	0.23785838011163696	0.2622132359740202	0.08630205255095201	0.06510201991188039	0.07445248640510353	0.3408423435929406	0.05954562623628895	0.3197012882914718	0.3230744719628267	0.22894335507553246	0.36002546328865387	0.1758509544359253	0.26505414768518687	0.4232216486502109	0.13072712975174383
45	45_PDF	https://www.abchina.com/en/AboutUs/csr-report/201904/P020190925352626015065.pdf	2018	Sustainability Report	Agricultural Bank of China Ltd	601288.SS	2021-11-01	Asia Pacific	Public Company	Diversified Banks	79.0	0.07346762367693492	0.2072743845031241	0.0955927418481818	0.09976447761350138	0.06581748763982519	0.11757155236799502	0.12062501168517915	0.17279707785089143	0.13402563784587088	0.1130364584771882	0.07515544303158771	0.03823877682250292	0.25108558714090573	0.06347379515141462	0.33533235999928723	0.3068150736729675	0.18597116875228234	0.33479649388984817	0.16094255822348869	0.1311854690212134	0.4964018456578482	0.085954045656081
46	46_PDF	https://www.abchina.com/en/AboutUs/annual-report/201904/P020190416413695566093.pdf	2017	Annual Report	Agricultural Bank of China Ltd	601288.SS	2021-11-01	Asia Pacific	Public Company	Diversified Banks	299.0	0.05656252303067741	0.197363385228511	0.08259754103802035	0.0863648359009735	0.07135991567161845	0.08357625594659289	0.16688748987512575	0.24687067551184594	0.2678173470004038	0.0825535757972534	0.0708264255395639	0.07517560179951904	0.34586497666763594	0.06265980684654984	0.3305526140342609	0.3083396437149924	0.23429132421536875	0.3747990298040391	0.1891051203601781	0.26862359323765284	0.416223336935388	0.14154311423454277
47	47_PDF	https://www.abchina.com/en/AboutUs/csr-report/201803/P020190925355072434138.pdf	2017	Sustainability Report	Agricultural Bank of China Ltd	601288.SS	2021-11-01	Asia Pacific	Public Company	Diversified Banks	78.0	0.07640102688811258	0.18449828809053598	0.09144287226488398	0.0915729372318022	0.06010358738940816	0.1181266271374304	0.10145844657334639	0.15758034963017709	0.12676556646856846	0.10212302073451873	0.0773701289166027	0.03641432404903784	0.23677430536989985	0.054811845172865234	0.3285024184547906	0.3129472394197157	0.17183481159161398	0.32717417995322434	0.15490033122308933	0.13571717476111297	0.4778997976059791	0.0689909162445035
48	48_PDF	https://www.abchina.com/en/AboutUs/annual-report/201703/P020170427606355570323.pdf	2016	Annual Report	Agricultural Bank of China Ltd	601288.SS	2021-11-01	Asia Pacific	Public Company	Diversified Banks	371.0	0.05830373516314349	0.19505609265231885	0.0832202514838692	0.08759493786805346	0.07221864654976927	0.08533353445344846	0.16613283580222646	0.24938993140427348	0.26887492258578366	0.08562287585731625	0.07006097546689916	0.07560141597970597	0.33869170298126255	0.06193642435569374	0.3253214226731749	0.30669368031045646	0.23490864595213057	0.3731306498178695	0.18517605246170293	0.27040508752838827	0.4130509890126942	0.13788629711277284
49	49_PDF	https://www.abchina.com/en/AboutUs/annual-report/201604/P020160429512374459519.pdf	2015	Annual Report	Agricultural Bank of China Ltd	601288.SS	2021-11-01	Asia Pacific	Public Company	Diversified Banks	344.0	0.05362139062825994	0.19438987269192778	0.08233340124530239	0.0856147700825302	0.07146602156843515	0.08488913385001533	0.16351263743027628	0.24593370776965312	0.2595975709765164	0.08161089608785907	0.0681952845664886	0.07596655271676883	0.32740975763662433	0.06313318680687548	0.32841797154944063	0.30568032815837465	0.234016122538281	0.37590864105690436	0.18815147722006842	0.26013392979365746	0.4152109475527608	0.13403264035075274
50	50_PDF	https://www.abchina.com/en/AboutUs/annual-report/201603/P020160405603491905726.pdf	2014	Annual Report	Agricultural Bank of China Ltd	601288.SS	2021-11-01	Asia Pacific	Public Company	Diversified Banks	376.0	0.04841701262812901	0.1934147612347529	0.07778036878290946	0.08387915750533458	0.07077870897908745	0.07786853454112291	0.16911521352088507	0.24433044490617548	0.2628721560087446	0.07817977262309075	0.06512205544847768	0.07650983480384678	0.3322454865759079	0.062408338977643786	0.31570517213261023	0.3062624666754649	0.23074578958950684	0.3660961494117401	0.18340839280448748	0.26498815626306294	0.41839341435379956	0.1311831035859227
51	51_PDF	https://www.abchina.com/en/AboutUs/annual-report/201603/P020160429557927054813.pdf	2013	Annual Report	Agricultural Bank of China Ltd	601288.SS	2021-11-01	Asia Pacific	Public Company	Diversified Banks	348.0	0.050318883178694464	0.19714845216382837	0.081288953783164	0.08786509683616732	0.07351476681899821	0.08110951170801632	0.1681867270112425	0.24510328098086223	0.2601636023147445	0.08478784836451547	0.0663344770602939	0.07502975415253693	0.3344060233848856	0.06489398034799687	0.3087228198570784	0.31308897063387936	0.23442801310284045	0.3612982347080655	0.18430901769802274	0.27008666808069687	0.41903153424780837	0.13638744196155742
52	52_PDF	https://aib.ie/content/dam/frontdoor/investorrelations/docs/resultscentre/annualreport/2021/aib-group-plc-2021-annual-financial-report-3-march-2022.pdf	2021	Annual Report	AIB Group PLC	AIBG.I	2019-09-01	Europe	Public Company	Diversified Banks	388.0	0.08330487365035755	0.21704425649357764	0.12794572970358206	0.1263713625530826	0.10452863862621718	0.12980444998499144	0.17623418350048284	0.24957768991122078	0.30403417754406814	0.13411788901302618	0.07626101681897093	0.07776860806030012	0.3700781382392067	0.05531421855038217	0.34038288456563354	0.32907451096381807	0.2315638559718662	0.34399185241247715	0.17550260375230642	0.31910907707377417	0.3970599875038359	0.14428874388320795
53	53_PDF	https://aib.ie/content/dam/frontdoor/personal/sustainability/sustainability-full-report-2021.pdf	2021	Sustainability Report	AIB Group PLC	AIBG.I	2019-09-01	Europe	Public Company	Diversified Banks	114.0	0.1803095863457306	0.3423000529287072	0.21819489774938952	0.24130133325957662	0.18810800572981531	0.26903850054973444	0.20360833246684512	0.2858492479368293	0.2918953367129847	0.23144834825761176	0.1348607745306752	0.06651321476455918	0.2741060368741058	0.07098801856094822	0.4166000578814711	0.33981815938985077	0.31129884140001535	0.32415859026374666	0.25455533065773883	0.19861812961797637	0.38080579762806344	0.17940409352953646
54	54_PDF	https://aib.ie/content/dam/frontdoor/personal/sustainability/aib-sustainability-report-2020.pdf	2020	Sustainability Report	AIB Group PLC	AIBG.I	2019-09-01	Europe	Public Company	Diversified Banks	101.0	0.16941371830310964	0.3552888089196565	0.23347203623767565	0.24999287115759883	0.17425072412229559	0.27479130397299834	0.21337837988403982	0.29572941031855926	0.30481923215015866	0.2559600272841607	0.13489680501127543	0.06817196553241774	0.3026737285060659	0.08497645701926033	0.4005654200798844	0.3570893329512142	0.2997350118078149	0.33693248207672244	0.2531116166326634	0.18103201740571487	0.40139416337151806	0.1851804733965234
55	55_PDF	https://aib.ie/content/dam/frontdoor/investorrelations/docs/resultscentre/annualreport/aib-group-plc-2020-annual-financial-report.pdf	2020	Annual Report	AIB Group PLC	AIBG.I	2019-09-01	Europe	Public Company	Diversified Banks	375.0	0.07645410944652356	0.21002847089534457	0.11954658328238575	0.11515368717805183	0.09675984044021334	0.11819675525469407	0.17562401270883002	0.24713363871389535	0.3030405348832303	0.12349816086236123	0.07107400831542929	0.07796641466207703	0.3602796950071396	0.05204747492244202	0.3415701083347188	0.3211130058800826	0.22001574341450092	0.35592768492450877	0.16772483386401982	0.3153006256700208	0.38929194571682707	0.14131983791046007
56	56_PDF	https://aib.ie/content/dam/aib/personal/docs/sustainability/aib-sustainability-report-2019.pdf	2019	Sustainability Report	AIB Group PLC	AIBG.I	2019-09-01	Europe	Public Company	Diversified Banks	95.0	0.14680798119340538	0.3057923629442263	0.19655565204214462	0.20806717324174906	0.14546460949918535	0.21546570645346605	0.21473616445918567	0.2868384659877152	0.28893707342211233	0.21006982870593263	0.11597127908097289	0.068431838395459	0.29379494268473827	0.08715070321668389	0.3518247790854131	0.3392230868798296	0.2813654734776998	0.32651309101175274	0.2178984721462149	0.18790711030155252	0.3825477944056485	0.18366854656223447
57	57_PDF	https://aib.ie/content/dam/frontdoor/investorrelations/docs/resultscentre/annualreport/aib-group-plc-annual-financial-report-2019.pdf	2019	Annual Report	AIB Group PLC	AIBG.I	2019-09-01	Europe	Public Company	Diversified Banks	389.0	0.07374789652427564	0.19852837181784863	0.11208047238279405	0.1101326786196262	0.09224569474177642	0.10868945294893159	0.1749244910764505	0.24662372437406047	0.29922778154691787	0.12412993037931033	0.06973768404276491	0.07848030838724505	0.37878705946097396	0.05459869670512436	0.3081944618424764	0.3172070840254731	0.2163449426238978	0.3342917886425801	0.16287485568718046	0.3208917824303834	0.38525382600217895	0.13579814879444946
58	58_PDF	https://aib.ie/content/dam/frontdoor/investorrelations/docs/resultscentre/annualreport/aib-annual-financial-report-2018.pdf	2018	Annual Report	AIB Group PLC	AIBG.I	2019-09-01	Europe	Public Company	Diversified Banks	388.0	0.060857393410885544	0.1876040862906014	0.10055566588938736	0.1007086389815143	0.08095664162976222	0.09416479635299367	0.16170715957107434	0.23182886073503403	0.28777762547693553	0.11008610668701184	0.06320734959349371	0.07544505643238053	0.37443051152615003	0.05312162804531362	0.30138562029149873	0.31454064290699085	0.2083207570683489	0.33916521677475037	0.15549946846747154	0.30309315688854127	0.3823435089447591	0.1272213266380256
59	59_PDF	https://aib.ie/content/dam/frontdoor/personal/sustainability/sustainability-detailed-report-2018.pdf	2018	Sustainability Report	AIB Group PLC	AIBG.I	2019-09-01	Europe	Public Company	Diversified Banks	74.0	0.11588836072309527	0.26599984705451574	0.16238539349229825	0.17649284617906447	0.11261994014435628	0.17211007779955753	0.19068478607493292	0.25891583718434796	0.25983918415712065	0.18923495612687583	0.10406335300234074	0.06454745550784875	0.29452036571834467	0.08633438963631646	0.32470524972988357	0.34635812077177097	0.26645239527259074	0.30886555196041715	0.20084664645501785	0.1633629132239844	0.3807765045129653	0.16694642434972362
60	60_PDF	https://aib.ie/content/dam/frontdoor/investorrelations/docs/resultscentre/annualreport/aib-annual-financial-report-2017.pdf	2017	Annual Report	AIB Group PLC	AIBG.I	2019-09-01	Europe	Public Company	Diversified Banks	392.0	0.05419749883446546	0.17422001974428303	0.09293499061520298	0.0939324945290537	0.07459141443118196	0.08901039723079945	0.15169666169178583	0.22528302671252484	0.27366089381060904	0.10204970188362908	0.05850514265077971	0.07383213995279896	0.36407042339212564	0.04970024302731342	0.30384866930543664	0.3211559039110973	0.20021719086646037	0.340475322307792	0.15032837881201952	0.3180314709981164	0.3915638185315044	0.11971336994147154
61	61_PDF	https://aib.ie/content/dam/frontdoor/personal/sustainability/Sustainability-Detailed-Report-2017.pdf	2017	Sustainability Report	AIB Group PLC	AIBG.I	2019-09-01	Europe	Public Company	Diversified Banks	78.0	0.1273110094557012	0.2686810551724434	0.166989090663371	0.182090654888311	0.11226696089194953	0.17149075528722682	0.20000562935796656	0.26754206702051625	0.2680044339221519	0.2063715267526927	0.09848730385856022	0.06921215143562763	0.3175260866550349	0.08397365201132151	0.31605716341609724	0.356929563080989	0.2632110725467878	0.3036100500536733	0.20925376785886715	0.1670559970010553	0.4014180313216262	0.1604179956379819
62	62_PDF	https://aib.ie/content/dam/frontdoor/investorrelations/docs/resultscentre/annualreport/annual-financial-report-2016.pdf	2016	Annual Report	AIB Group PLC	AIBG.I	2019-09-01	Europe	Public Company	Diversified Banks	444.0	0.05170076245633556	0.17492703958329867	0.0925405561549334	0.09258876880968787	0.07365249205186677	0.0863309563973025	0.14913994620676796	0.22351207745058754	0.2702598647552079	0.09410572306404161	0.05605830750434677	0.07419825847508812	0.364821766171317	0.04855053260378001	0.3150431850347428	0.3235911112656872	0.19724685951296345	0.34504307734236167	0.149183112956424	0.3162885879341987	0.39437174959402393	0.11736693983869409
63	63_PDF	https://aib.ie/content/dam/frontdoor/personal/sustainability/aib-sustainability-report-2016.pdf	2016	Sustainability Report	AIB Group PLC	AIBG.I	2019-09-01	Europe	Public Company	Diversified Banks	108.0	0.12435176925361247	0.26868563775707394	0.14708004317384699	0.16423728748069352	0.10249758764951115	0.15604736018077686	0.1892081529517233	0.2687106608324788	0.2893926563890722	0.19056188783891695	0.10043082752090761	0.0647055380539894	0.2985295308513142	0.07321517979322671	0.3011889837582035	0.295707225997976	0.25619984215204095	0.2802716423402878	0.19162857788413254	0.16275209630669146	0.3410834764929152	0.14716642892287612
64	64_PDF	https://aib.ie/content/dam/frontdoor/investorrelations/docs/resultscentre/annualreport/aib-annual-financial-report-2015.pdf	2015	Annual Report	AIB Group PLC	AIBG.I	2019-09-01	Europe	Public Company	Diversified Banks	413.0	0.048655916738602076	0.17029031291819316	0.08765042201501949	0.08693841952381459	0.07074940646365449	0.08191025975367626	0.14717941989955804	0.22398377484369839	0.2666316550877687	0.0875670169423077	0.05454119565168297	0.07342965092420953	0.35573079870818003	0.04607878593148796	0.32052839232531577	0.3178287942221979	0.19629089182613577	0.35225319975167885	0.1448562241879327	0.31092837403235957	0.3910722556514626	0.11474695018753549
65	65_PDF	https://www.annualreports.com/HostedData/AnnualReportArchive/a/LSE_AIBG.L_2014.pdf	2014	Annual Report	AIB Group PLC	AIBG.I	2019-09-01	Europe	Public Company	Diversified Banks	392.0	0.04661906045109641	0.16674869955411348	0.08427915913422909	0.08236322944629339	0.06924044789931227	0.07942049513891207	0.14360437010351557	0.21764779219875408	0.2615991426024867	0.08156400161500131	0.05245772959300871	0.07085374023643429	0.3518043517396874	0.044490182844683306	0.3134085380918843	0.31337318436706285	0.1916921826724631	0.34878460052606586	0.14399969513021568	0.3098184689565886	0.3949486188216755	0.11038659115158594
66	66_PDF	https://group.aib.ie/content/dam/aib/investorrelations/docs/resultscentre/annualreport/annual-report-2013.pdf	2013	Annual Report	AIB Group PLC	AIBG.I	2019-09-01	Europe	Public Company	Diversified Banks	436.0	0.0448331408228076	0.17499658918498268	0.07855913936347417	0.07770618073499996	0.06530267466273611	0.07422153088943376	0.1435319083934545	0.21537524359981788	0.26623373890138796	0.07887040186504304	0.05242072393344604	0.06909897778035733	0.34582530337764456	0.043871758213179006	0.32975578655910853	0.3060637619575019	0.19443131641325082	0.3564586602216745	0.14287662862222808	0.28940924086031616	0.38630719591979346	0.11276758468386149
67	67_PDF	https://aib.ie/content/dam/frontdoor/investorrelations/docs/resultscentre/annualreport/annual-report-2012.pdf	2012	Annual Report	AIB Group PLC	AIBG.I	2019-09-01	Europe	Public Company	Diversified Banks	414.0	0.043935994214948794	0.17830571662553246	0.07587744142874726	0.0756501691228108	0.06341703938034561	0.07160781291537538	0.1416481885823962	0.21796099325111548	0.2655816787523227	0.07654074847936206	0.05341244609498542	0.06748520984999887	0.34686671544607917	0.044448386341721755	0.33721984018833295	0.2953524978514773	0.19683830208905537	0.3695548027350382	0.141086580866315	0.28566330835809345	0.3862633436069452	0.11265467306345693
68	68_PDF	https://aib.ie/content/dam/frontdoor/investorrelations/docs/resultscentre/annualreport/annual-report-2011.pdf	2011	Annual Report	AIB Group PLC	AIBG.I	2019-09-01	Europe	Public Company	Diversified Banks	457.0	0.046353799264749564	0.18422296612443578	0.08084350998690405	0.08059874756574967	0.06644799650492099	0.07666360695884541	0.1472473026433885	0.22415973657967644	0.2670845189929108	0.07829562501048805	0.05573783508970114	0.06961726339141457	0.3504195311773518	0.04726532251205031	0.35049296580990036	0.29841199711176386	0.20336074968788304	0.3810752797339866	0.14650211356983736	0.2839076922586086	0.38800805560408685	0.12090014116521773
69	69_PDF	https://aib.ie/content/dam/frontdoor/investorrelations/docs/resultscentre/annualreport/annual-report-2010.pdf	2010	Annual Report	AIB Group PLC	AIBG.I	2019-09-01	Europe	Public Company	Diversified Banks	388.0	0.04766805734703558	0.18578485080753548	0.07994417926187464	0.08272975336014347	0.0664144745247156	0.07887827964619315	0.14051717043563228	0.22582050989330746	0.26641732139686297	0.07497270807054027	0.05820974813073862	0.06694881855891553	0.3526282724563724	0.05754102887546611	0.34313551229364675	0.29392438408389154	0.21751868566601704	0.39086242958037104	0.1645962379077067	0.27947665163861324	0.37585972652803507	0.1382977315179518
70	70_PDF	https://www.aichibank.co.jp/ar/ar2021/pdf/aichibank_report2021.pdf	2021	Annual Report	Aichi Bank	8527.T	2021-09-01	Asia Pacific	Public Company	Regional Banks	12.0	0.03975972613019015	0.20458134543150663	0.0893655436472424	0.08282499777366563	0.07340904242266247	0.08811139752547856	0.1432790369033769	0.2255675053553811	0.22503174464440062	0.06713478078191179	0.05851261231942945	0.06291223237279892	0.28311869719098987	0.06706164854404051	0.3619166208830263	0.3541091784080934	0.2800170515353481	0.38884019372718676	0.20731359908712052	0.17620025871084571	0.4237085381977349	0.15012721509473131
71	71_PDF	https://www.aichibank.co.jp/ar/ar2020/pdf/aichibank_report2020.pdf	2020	Annual Report	Aichi Bank	8527.T	2021-09-01	Asia Pacific	Public Company	Regional Banks	12.0	0.0402585804218096	0.2292914582892906	0.08109731060455466	0.0776732953449408	0.08283926505625226	0.08676520335693778	0.15566326082524368	0.22952587864913998	0.25399121267417835	0.06343904934007252	0.05257728236299658	0.0649298659179273	0.27067668554589674	0.06917374517137813	0.418678582884198	0.328564225376562	0.27012841312517955	0.4284555075127025	0.20287828392154256	0.1812248244166894	0.4087761817933169	0.14969769263163554
72	72_PDF	https://www.aichibank.co.jp/ar/ar2019/pdf/aichibank_report2019.pdf	2019	Annual Report	Aichi Bank	8527.T	2021-09-01	Asia Pacific	Public Company	Regional Banks	51.0	0.02590427167103727	0.10512509654939134	0.05511118926452068	0.049931560637196525	0.04845257322851229	0.0515319851719339	0.09771290598880074	0.16414590711862295	0.2029277012521482	0.04669410223185601	0.03260466199097446	0.05433404446483347	0.24794934404894972	0.03224846538442248	0.24757910934023802	0.257438632316442	0.15135825414276358	0.27816476469616525	0.12944882999923404	0.25213468119593174	0.34100954712105347	0.0749736427396546
73	73_PDF	https://www.aichibank.co.jp/ar/ar2018/pdf/aichibank_report2018.pdf	2018	Annual Report	Aichi Bank	8527.T	2021-09-01	Asia Pacific	Public Company	Regional Banks	50.0	0.032646342643506174	0.11521363635287121	0.06062222825719892	0.05421182905549266	0.05415504411104718	0.056432506861238844	0.10613494695808723	0.17703165957851055	0.21180473580462308	0.05272281844427889	0.03973070953008404	0.05979500856689047	0.2495681582239038	0.03902619890254659	0.262135328555515	0.2599681862217339	0.1633367213238333	0.2902872285448046	0.14002687630306473	0.2586711235916048	0.34365710827034707	0.08690922284454111
74	74_PDF	https://www.aichibank.co.jp/ar/ar2017/pdf/03_message.pdf	2017	Annual Report	Aichi Bank	8527.T	2021-09-01	Asia Pacific	Public Company	Regional Banks	2.0	0.025185208000712684	0.1500436518755224	0.04884680271303902	0.043656826351286364	0.041929307097032305	0.04891511671141618	0.07330066809555758	0.11886302787590669	0.1812025884433684	0.04556176539066386	0.04094308413375445	0.036903226099470714	0.2467205817584828	0.057625983803990054	0.2579932281299046	0.37455880884253595	0.2422419937922516	0.3518915121202116	0.17292117295653076	0.18096304023088627	0.48748893035506763	0.09256893739156011
75	75_PDF	https://www.aichibank.co.jp/ar/ar2016/pdf/03_message.pdf	2016	Annual Report	Aichi Bank	8527.T	2021-09-01	Asia Pacific	Public Company	Regional Banks	2.0	0.0333010244416073	0.17274106439203024	0.0490517636667937	0.04450210919370875	0.044865297743235714	0.048522052533226084	0.09698908332968131	0.15204985354677775	0.3016879934282042	0.03796878276509233	0.04402393165975809	0.06362992485082941	0.20268241522833705	0.06111204586573876	0.362429360896349	0.37862302395980807	0.21346500497311355	0.3998888813704252	0.15911313254386186	0.17865131717990151	0.45919146271422506	0.10364065374713391
76	76_PDF	https://www.aichibank.co.jp/ar/ar2015/pdf/03_message.pdf	2015	Annual Report	Aichi Bank	8527.T	2021-09-01	Asia Pacific	Public Company	Regional Banks	2.0	0.03748302765146444	0.18400934377107128	0.08153482474053503	0.08116145717012214	0.07119285047570131	0.07464798798901029	0.15740564450669778	0.1699981686653136	0.23515330284135416	0.09230695903684606	0.054754049541300226	0.043632372544379905	0.27940804425602905	0.06297442426349052	0.3377905259197899	0.4239457529560053	0.24999907500399599	0.384992411103228	0.2172245553791009	0.19821094768372732	0.519380916777099	0.11350089963525534
77	77_PDF	https://www.aichibank.co.jp/ar/ar2014/pdf/14021743_Message_from_the_Management.pdf	2014	Annual Report	Aichi Bank	8527.T	2021-09-01	Asia Pacific	Public Company	Regional Banks	2.0	0.03222341159653297	0.20611358227324672	0.07213057984790794	0.06989208901359234	0.06285020777295358	0.06639072328925977	0.12707898810367624	0.16922631107900088	0.24700042270524136	0.08840531736632329	0.048493917856831104	0.04443483331533571	0.2702367125002638	0.05426425706673399	0.31530394025321584	0.4344573505659355	0.2444293417793233	0.35921611374942586	0.155980390496552	0.16511026776061044	0.4862844100352959	0.09783333068480715
78	78_PDF	https://www.aichibank.co.jp/ar/ar2013/pdf/03_message.pdf	2013	Annual Report	Aichi Bank	8527.T	2021-09-01	Asia Pacific	Public Company	Regional Banks	2.0	0.03588551551858414	0.16048996327745338	0.07124852802653256	0.06581920579323665	0.0536023414597073	0.05852280117875536	0.1097918335712635	0.14383762576636078	0.20629351966330903	0.08313164822409876	0.04379909159615636	0.03769571970875522	0.29249165848934	0.05782724710156946	0.2739301935409106	0.42152153745841897	0.22608094136681287	0.3119402157082673	0.1500014814758493	0.1587891827371242	0.4840316573240524	0.09099175926342967
79	79_PDF	https://www.akbankinvestorrelations.com/en/images/pdf/akbank_integrated_annual_report_2021.pdf	2021	Integrated Report	Akbank TAŞ	AKBNK.IS	2021-11-01	Europe	Public Company	Diversified Banks	600.0	0.08511797259465743	0.22207016919316072	0.11813147376361728	0.1208579465401562	0.09388836496065997	0.1317019730438987	0.1613880510078511	0.2468995747135701	0.25433362223125516	0.13166590621216573	0.08295954841587001	0.07081949583629375	0.262418802595221	0.05703688670941366	0.32786583615537024	0.29916254919391577	0.21758043456614448	0.3114475439067434	0.18474061151409868	0.22321269511558076	0.35886982955299435	0.1330398665800003
80	80_PDF	https://www.akbankinvestorrelations.com/en/images/pdf/2020_akbank_annual_report.pdf	2020	Annual Report	Akbank TAŞ	AKBNK.IS	2021-11-01	Europe	Public Company	Diversified Banks	412.0	0.06510833618384346	0.20195818336894344	0.09883967040343447	0.09834499925601764	0.083572657083359	0.10363903240336662	0.16542199425672405	0.24335674447920647	0.2526651331289449	0.10710667859395867	0.07136175263719749	0.06963003730848004	0.26522696573600907	0.05428960574466659	0.3073095294304704	0.2912904064984922	0.21295457688537725	0.3213016641933222	0.17697816592402868	0.22911328440681786	0.3778390759006857	0.13699983270035188
81	81_PDF	https://www.akbankinvestorrelations.com/en/images/pdf/akbank_integrated_report_2020.pdf	2020	Integrated Report	Akbank TAŞ	AKBNK.IS	2021-11-01	Europe	Public Company	Diversified Banks	109.0	0.1194744269455355	0.2647726833906904	0.17596228491658314	0.1949456711596343	0.1280709695004977	0.20829347192224237	0.15046108762262805	0.2189704296698148	0.211216806460501	0.20438773705637012	0.10024222554777412	0.055287144371543404	0.28824453606824146	0.07940533185317007	0.3415135673876721	0.3605488069861136	0.25882708352451234	0.30467530899072554	0.22183032163580943	0.1747837992391013	0.4170041889434845	0.13329002924463534
82	82_PDF	https://www.akbankinvestorrelations.com/en/images/pdf/akbank_cdp_report_2021.pdf	2020	CDP Report	Akbank TAŞ	AKBNK.IS	2021-11-01	Europe	Public Company	Diversified Banks	42.0	0.2870645209300814	0.5088957821407045	0.3554681321746708	0.39413136128915494	0.2888458853956157	0.4709956356408102	0.2098800681618914	0.35285657254238945	0.37359815978386557	0.3630909965489991	0.21439930053699452	0.10692105765649017	0.23551779888508637	0.08570029892006936	0.6320324697710541	0.3763718790601983	0.379316732167319	0.40881791169189713	0.3529520482684304	0.2002930815151298	0.3767526364344771	0.18379713925321647
83	83_PDF	https://www.akbankinvestorrelations.com/en/images/pdf/2019_akbank_annual_report.pdf	2019	Annual Report	Akbank TAŞ	AKBNK.IS	2021-11-01	Europe	Public Company	Diversified Banks	388.0	0.05045693813742967	0.16321030039156392	0.08277712439200766	0.08420407506132778	0.07106037399645719	0.07918710282536556	0.15277331459164786	0.2256801214782432	0.23338051315448713	0.08712929401675526	0.05922716932621166	0.06817354100060533	0.2565990529903341	0.055506929072407014	0.25964655671523934	0.27433022820328806	0.20143614768272608	0.2953015013924015	0.1573534728760097	0.22468651385181976	0.3550006376902392	0.12760031474448333
84	84_PDF	https://www.akbankinvestorrelations.com/en/images/pdf/2019_akbank_sustainability_report.pdf	2019	Sustainability Report	Akbank TAŞ	AKBNK.IS	2021-11-01	Europe	Public Company	Diversified Banks	116.0	0.101182143015826	0.24152472263582658	0.15204383791168521	0.16505232687767746	0.10054980500133559	0.17210350107463016	0.1376387948166605	0.2142095276184231	0.18928202443584652	0.19505847241322996	0.09378491379003874	0.051034150337927554	0.2840352928843119	0.07866105510144789	0.28252837787877855	0.32728143828858836	0.2417523945631344	0.277507241302273	0.19340489566976435	0.16600756873388883	0.4092054055888766	0.12133564616311746
85	85_PDF	https://www.akbankinvestorrelations.com/en/images/pdf/akbank_cdp_2019.pdf	2019	CDP Report	Akbank TAŞ	AKBNK.IS	2021-11-01	Europe	Public Company	Diversified Banks	32.0	0.3016419872198751	0.5355165516820134	0.3753795482761675	0.4024048833696847	0.32074530569173365	0.5086200475360045	0.21307098321903242	0.37330248076760264	0.38855770554072744	0.3669223149152403	0.21763922876029543	0.13551222914660035	0.24539709619408123	0.08123985318605355	0.6370058748313825	0.36501671913903716	0.4257175077847164	0.40741713462169177	0.39244073065589485	0.24599941444733048	0.3679165911243949	0.18994539284885928
86	86_PDF	https://www.akbankinvestorrelations.com/en/images/pdf/2018_akbank_annual_report.pdf	2018	Annual Report	Akbank TAŞ	AKBNK.IS	2021-11-01	Europe	Public Company	Diversified Banks	217.0	0.04741860141535478	0.1534859122017015	0.07246827807844126	0.07403527629221836	0.0645999624153796	0.0706732085836126	0.1462293384244717	0.22531246765764915	0.23201659336680516	0.07822319716833806	0.056909870881367064	0.06601219244940476	0.24934746904882577	0.05254508839291137	0.2584525640996632	0.2582543752770204	0.19759644865152415	0.3031682058811865	0.15694650325839882	0.23863509020708323	0.3411495162575117	0.12112664992744869
87	87_PDF	https://www.akbankinvestorrelations.com/en/images/pdf/2018_akbank_sustainability_report.pdf	2018	Sustainability Report	Akbank TAŞ	AKBNK.IS	2021-11-01	Europe	Public Company	Diversified Banks	108.0	0.09202404419573806	0.23631645583124752	0.12884741526521962	0.14097003894873142	0.08764944853537007	0.14986342724703955	0.1389959707946678	0.21489409631882764	0.19307346628055175	0.18074085780320723	0.0879089815545247	0.05011338124723066	0.2760781382903702	0.0711680673460087	0.3055099686543522	0.2928087997356808	0.23579235874634474	0.2900671964969009	0.18774489544386186	0.15169750205948598	0.39009080872854435	0.11465796874710603
88	88_PDF	https://www.akbankinvestorrelations.com/en/images/pdf/akbank_cdp_2018.pdf	2018	CDP Report	Akbank TAŞ	AKBNK.IS	2021-11-01	Europe	Public Company	Diversified Banks	40.0	0.28897635192519094	0.554169612758213	0.3807085977743919	0.4035659941762015	0.3198977223429525	0.5047660899897767	0.2443269101321073	0.4128067211141548	0.4041206445321016	0.36979361719153586	0.21214465875427993	0.11852727123802692	0.25987075529828246	0.0807900138796457	0.63257690904893	0.35973877456078507	0.40641761684604727	0.42483320718048767	0.39198332486550097	0.22415246304615596	0.3600146975351367	0.19951336298081537
89	89_PDF	https://www.akbankinvestorrelations.com/en/images/pdf/2017_akbank_annual_report.pdf	2017	Annual Report	Akbank TAŞ	AKBNK.IS	2021-11-01	Europe	Public Company	Diversified Banks	364.0	0.04303086819111454	0.14822721181031515	0.06779187326898901	0.07123663627006527	0.05960004322185466	0.06594481194668632	0.1406277894135764	0.21302279542826597	0.22466180744684583	0.07691387190435768	0.05302613360369546	0.06186360771378731	0.25972537820678154	0.0488695606266514	0.25278033466327915	0.26200979154249604	0.1902739852224656	0.29917401888359924	0.14731159884947287	0.2306640580002817	0.35472040976311575	0.11157640580557947
90	90_PDF	https://www.akbankinvestorrelations.com/en/images/pdf/2017_akbank_sustainability_report.pdf	2017	Sustainability Report	Akbank TAŞ	AKBNK.IS	2021-11-01	Europe	Public Company	Diversified Banks	138.0	0.08833894806698628	0.24384788072674346	0.12739616529292536	0.14089187503388007	0.09076434252610337	0.150725811379008	0.13273734727884515	0.2051924783779087	0.1918735474528552	0.17497644945745686	0.08086001728702807	0.046308542077677976	0.2657290972348035	0.06770301372900359	0.3204180993319849	0.28626181880846	0.22379873976678713	0.2937554129769553	0.1841361081274692	0.1497390383414909	0.3912374619545631	0.11778389080785256
91	91_PDF	https://www.akbankinvestorrelations.com/en/images/pdf/akbankcdp2017.pdf	2017	CDP Report	Akbank TAŞ	AKBNK.IS	2021-11-01	Europe	Public Company	Diversified Banks	33.0	0.26252852980045266	0.5482661295594331	0.34317151166999466	0.372047223825939	0.26700986355613426	0.4363196972969542	0.22170590166933835	0.38203783597355656	0.39914419110930294	0.32623190696555504	0.193402112386945	0.10504015570907729	0.2821162987307136	0.08220786288037966	0.5796688673139181	0.35154623035868665	0.3705338943292791	0.3951509086801758	0.3226230493289823	0.16916862624062595	0.3646400047817601	0.1837087126305977
92	92_PDF	https://www.akbankinvestorrelations.com/en/images/pdf/2016_akbank_annual_report.pdf	2016	Annual Report	Akbank TAŞ	AKBNK.IS	2021-11-01	Europe	Public Company	Diversified Banks	338.0	0.04365676968910779	0.1598871199127776	0.07019047985118844	0.07401864772297875	0.06076852309370294	0.06913404730452989	0.14974634925330055	0.22321236166686237	0.22821039023005976	0.07796138448691668	0.055782553651915284	0.0626492192745216	0.2560690383415991	0.050980103321937933	0.2619888049017524	0.2603448641536711	0.1951074233133808	0.3082595134148403	0.15253676973536567	0.23679322917501236	0.3522588487319391	0.11959037353376521
93	93_PDF	https://www.akbankinvestorrelations.com/en/images/pdf/2016_akbank_sustainability_report.pdf	2016	Sustainability Report	Akbank TAŞ	AKBNK.IS	2021-11-01	Europe	Public Company	Diversified Banks	164.0	0.08451142513200022	0.22627955035086847	0.11908923137495644	0.13813635353046508	0.0839066954671422	0.1425588341093299	0.12840131500184868	0.19613955314826967	0.1814965412526942	0.1647535582686345	0.07211775507541641	0.04303424217423313	0.25147854721864077	0.062428328180809636	0.29206123354228664	0.2921995769042377	0.2104788132096393	0.26839676938719914	0.17228007680943633	0.13594972046689704	0.38486702646121057	0.10375450407235637
94	94_PDF	https://www.akbankinvestorrelations.com/en/images/pdf/2016_akbank_cdp.pdf	2016	CDP Report	Akbank TAŞ	AKBNK.IS	2021-11-01	Europe	Public Company	Diversified Banks	78.0	0.24379494837723376	0.5406142724935886	0.34689299060562256	0.3834150164292871	0.2595107708343262	0.4563114587821143	0.20899081555246746	0.3531090495546364	0.3761992133054843	0.356772123515045	0.18756099459080194	0.09035765883725369	0.23049098149700017	0.08682626678055386	0.621797582398391	0.3800879415939562	0.3819106588634895	0.40449253030343574	0.35650117190684383	0.1638281313630366	0.3648255678871382	0.18818176092873645
95	95_PDF	https://www.akbankinvestorrelations.com/en/images/pdf/2015_akbank_annual_report.pdf	2015	Annual Report	Akbank TAŞ	AKBNK.IS	2021-11-01	Europe	Public Company	Diversified Banks	316.0	0.049737677062840505	0.17085538980061982	0.07492408338299039	0.07824684648065135	0.06262887613159854	0.07306596901938561	0.1580453462651797	0.22681137215475936	0.2311399430078527	0.08169041111812707	0.06102555290508015	0.06463595599051673	0.2589651853083549	0.05297436508310831	0.2743004595660558	0.26292151617479337	0.19823019105026446	0.30962777466786706	0.15607534626655858	0.22068944686750475	0.3640397418476299	0.1277998719915453
96	96_PDF	https://www.akbankinvestorrelations.com/en/images/pdf/2015_akbank_sustainability_report.pdf	2015	Sustainability Report	Akbank TAŞ	AKBNK.IS	2021-11-01	Europe	Public Company	Diversified Banks	150.0	0.08976573229539532	0.2327135864051971	0.12401312794407576	0.14225021020105014	0.08626387666406535	0.14623050015151356	0.13868595931553765	0.20130795529394763	0.18756861931317909	0.1673638379625435	0.07700542353045012	0.046661967682519914	0.25371437687743	0.06399644127065096	0.3036483791409068	0.2919059266832976	0.21221572226446836	0.2770510988842278	0.17670588393128786	0.1348412129276112	0.39247533750441976	0.10911197290448878
97	97_PDF	https://www.akbankinvestorrelations.com/en/images/pdf/2015_akbank_cdp.pdf	2015	CDP Report	Akbank TAŞ	AKBNK.IS	2021-11-01	Europe	Public Company	Diversified Banks	73.0	0.2503841905213139	0.5484524830724467	0.3502389843282637	0.38814181966081757	0.2673275799555881	0.4623085276202158	0.2160933357954491	0.3474541706573529	0.36328921530263786	0.35870259498530654	0.1790962267352551	0.08606466186300082	0.24269446282388055	0.08898902138715234	0.6217039348414358	0.3784467209534627	0.3756351618675871	0.40768564455832856	0.35041938319677945	0.1890607081357169	0.370903926536731	0.18782918859513645
98	98_PDF	https://www.akbankinvestorrelations.com/en/images/pdf/2014_akbank_annual_report.pdf	2014	Annual Report	Akbank TAŞ	AKBNK.IS	2021-11-01	Europe	Public Company	Diversified Banks	326.0	0.04597314234715225	0.16870159470670085	0.06966640925396803	0.07375414926667695	0.058283678117017734	0.06812150703272143	0.15554144726435065	0.22194496300503044	0.228801634810118	0.0799626679177424	0.05989874617186044	0.062136383728214555	0.2521018476468975	0.05369716358620232	0.27136733604126184	0.26314498999784364	0.2010303615114235	0.3111014690785424	0.15635988233561796	0.20093708081468076	0.3656914586315472	0.12470800622763094
99	99_PDF	https://www.akbankinvestorrelations.com/en/images/pdf/2014_akbank_sustainability_report.pdf	2014	Sustainability Report	Akbank TAŞ	AKBNK.IS	2021-11-01	Europe	Public Company	Diversified Banks	160.0	0.10388554529245476	0.2444111888938555	0.12894172779556567	0.14941902822380304	0.08387328788168921	0.15975874374446009	0.13606276569668946	0.20472389930045	0.19412787357730416	0.17809165210475264	0.08724546172022199	0.04661064280734491	0.25005269734401714	0.06395040663056634	0.2979855663771321	0.2906379141319114	0.21601469649124228	0.2649646701749545	0.18388714314211302	0.12833286402253352	0.37805391250691806	0.1042159076275991
100	100_PDF	https://www.akbankinvestorrelations.com/en/images/pdf/2014_akbank_cdp.pdf	2014	CDP Report	Akbank TAŞ	AKBNK.IS	2021-11-01	Europe	Public Company	Diversified Banks	20.0	0.25403974786486366	0.5544281820090026	0.3564240367592832	0.4008561683476417	0.28802754124427515	0.4281744029572304	0.265539442768005	0.39385625209077757	0.4163336461906433	0.33017007675896	0.18262062820458674	0.10167375432100902	0.25232067014265835	0.08804159587707856	0.5872340209754263	0.34559138066684586	0.3466359727581143	0.4091917442070304	0.3145933188443917	0.17583352927768775	0.364500695033572	0.21736501954638565
101	101_PDF	https://www.akbankinvestorrelations.com/en/images/pdf/2013_akbank_annual_report.pdf	2013	Annual Report	Akbank TAŞ	AKBNK.IS	2021-11-01	Europe	Public Company	Diversified Banks	342.0	0.04813811104806864	0.16709829870007978	0.07283150094068136	0.07650190184346213	0.06277734540157506	0.07197192911914359	0.15118439509683085	0.22209229381092663	0.2370524758775912	0.07983697277520399	0.055877473249909874	0.06613105906344074	0.27022823777546096	0.04988554690443536	0.27159883061034623	0.2640063350486898	0.19270605511410271	0.3056813973081374	0.15288892588979724	0.21132395756833508	0.36550385518103223	0.12232670917039608
102	102_PDF	https://www.akbankinvestorrelations.com/en/images/pdf/2013_akbank_sustainability_report.pdf	2013	Sustainability Report	Akbank TAŞ	AKBNK.IS	2021-11-01	Europe	Public Company	Diversified Banks	126.0	0.09883366666851723	0.2387939374901415	0.13413054340850775	0.15092353457368637	0.09132667987703942	0.16146253475497122	0.12837621546200195	0.19446319452752647	0.19104439101952367	0.1774594989873571	0.0812024509857667	0.044114259277769644	0.25755967305402006	0.06186643585044962	0.3152556212949886	0.29376438111562225	0.2127449329788832	0.26980539783660423	0.18316039107751647	0.1355148287274926	0.3782792484214057	0.10205017086447632
103	103_PDF	https://www.akbankinvestorrelations.com/en/images/pdf/2013_akbank_cdp.pdf	2013	CDP Report	Akbank TAŞ	AKBNK.IS	2021-11-01	Europe	Public Company	Diversified Banks	44.0	0.21762679494980108	0.509826675688165	0.3340314522273486	0.35531505982454664	0.25206380231780634	0.39210677208895606	0.2695546335148015	0.38251079960695866	0.37560982863758163	0.32289341367283064	0.18162062570319878	0.09462427424395954	0.26816950685510244	0.11239537964950576	0.524556653496533	0.33345113201952264	0.3478955500977463	0.3610837432034445	0.2955219649886946	0.1638945602556907	0.3483798150907756	0.19844065483276851
104	104_PDF	https://www.akbankinvestorrelations.com/en/images/pdf/2012_akbank_annual_report.pdf	2012	Annual Report	Akbank TAŞ	AKBNK.IS	2021-11-01	Europe	Public Company	Diversified Banks	308.0	0.05168044589149396	0.1697370213207799	0.0760718582102978	0.08028619246381345	0.06399710676882396	0.07615373893745224	0.15559876363420663	0.22431256363247395	0.2318458067601082	0.08409265285252716	0.06236777264127882	0.06541440166698254	0.26180501997880823	0.053114241944319636	0.2770807889033013	0.2703365485619866	0.200378515587046	0.3175626610815672	0.1582541166486832	0.23857363653647443	0.3766298919119749	0.1270104737948191
105	105_PDF	https://www.akbankinvestorrelations.com/en/images/pdf/2012_akbank_sustainability_report.pdf	2012	Sustainability Report	Akbank TAŞ	AKBNK.IS	2021-11-01	Europe	Public Company	Diversified Banks	101.0	0.10357240153127187	0.2647292539882161	0.1526447514647101	0.17147771282821198	0.10459233951035946	0.18518168157647097	0.14563235067142372	0.2102777894641204	0.20984511317210813	0.197090460192738	0.09280331680343012	0.04898283134119238	0.27518808546731943	0.06929590831985319	0.33460344536085046	0.32515605782705514	0.22984680216530537	0.2783155580260849	0.19848411786181863	0.14673625475502883	0.4015504219620184	0.11494105985093993
106	106_PDF	https://www.akbankinvestorrelations.com/en/images/pdf/2012_akbank_cdp.pdf	2012	CDP Report	Akbank TAŞ	AKBNK.IS	2021-11-01	Europe	Public Company	Diversified Banks	57.0	0.21533208315359834	0.4597585751337926	0.3076546106885745	0.335979126368005	0.23797035919500073	0.3709761949389767	0.25456240769022714	0.36258003145345663	0.3595085019858941	0.32257850011559963	0.17357850957415205	0.08965155615716669	0.2678939605509807	0.09725009698944055	0.5540118002488351	0.3517826604178535	0.3460837700917146	0.38020310291264314	0.30493790262307	0.23004154458141765	0.3755521448989546	0.1856429356868992
107	107_PDF	https://www.akbankinvestorrelations.com/en/images/pdf/2011_akbank_annual_report.pdf	2011	Annual Report	Akbank TAŞ	AKBNK.IS	2021-11-01	Europe	Public Company	Diversified Banks	276.0	0.051671019049701644	0.12468765455609303	0.06875005124553961	0.06368928181584077	0.06138346235034748	0.06589532302787741	0.12290622337604873	0.2033728149951189	0.22171850401897777	0.06368838195106909	0.05793858888462178	0.06828828621217581	0.2340828835975285	0.04719691295271456	0.2243451162436235	0.2174363320939937	0.17033823391041278	0.2463482322236423	0.13564982824521807	0.20301275364443813	0.29332335238194535	0.09959344843676497
108	108_PDF	https://www.akbankinvestorrelations.com/en/images/pdf/2011_akbank_sustainability_report.pdf	2011	Sustainability Report	Akbank TAŞ	AKBNK.IS	2021-11-01	Europe	Public Company	Diversified Banks	106.0	0.10672852475580322	0.26767637259820043	0.1558159503191043	0.17762082760513717	0.10826090596792132	0.18741398053264827	0.15092005138571968	0.21333149444260344	0.2151271857654381	0.1975447966010057	0.09352660717286322	0.050441036969947034	0.26571741370916635	0.07311219212636749	0.325396151498321	0.3109583149975365	0.235545156129192	0.2762891959478302	0.19858593983580702	0.148871231247412	0.37604476214050275	0.11563378225205867
109	109_PDF	https://www.akbankinvestorrelations.com/en/images/pdf/2010_akbank_annual_report.pdf	2010	Annual Report	Akbank TAŞ	AKBNK.IS	2021-11-01	Europe	Public Company	Diversified Banks	284.0	0.04454472587460082	0.16129613973295548	0.0716176499680526	0.0729779051029043	0.059175242864191104	0.07234798771969508	0.13642006757748337	0.20506427168599822	0.21389552891750058	0.07665547939388455	0.05364186450383192	0.05957540986472283	0.24702811182306025	0.05038564754476481	0.2705588684613035	0.2511904909333203	0.1877873943062575	0.29691522280687044	0.14725971828257162	0.1832892435832255	0.3634080758136944	0.1112688450593056
110	110_PDF	https://www.akbankinvestorrelations.com/en/images/pdf/2010_akbank_sustainability_report.pdf	2010	Sustainability Report	Akbank TAŞ	AKBNK.IS	2021-11-01	Europe	Public Company	Diversified Banks	106.0	0.09505023100020639	0.23774261473664246	0.1368720211537999	0.1523285361781257	0.09487517144375918	0.1659540616719242	0.13529972597740092	0.19497541808662058	0.1975448009198746	0.16981339063909856	0.07727161836761842	0.049466553761768964	0.2528805364974613	0.05960219520431351	0.3151743772820651	0.29285133587003087	0.20927670934746428	0.2657597008149486	0.17435826509446992	0.15061498969350473	0.3809001687689527	0.10569537531205649
111	111_PDF	https://www.akita-bank.co.jp/aboutus/investor/ir/annual/pdf/2021_annual_report.pdf	2021	Annual Report	Akita Bank	8343.T	2021-10-01	Asia Pacific	Public Company	Regional Banks	33.0	0.028033086298438856	0.11366458404329449	0.05492848948322633	0.05894395409259194	0.05496716096182719	0.052623577995371186	0.10933391350667551	0.16310147907405656	0.21979276270110737	0.05157101317993818	0.03409700860219684	0.05459527568660884	0.2194014447008135	0.02815267761515806	0.2513744520543681	0.24808260406758129	0.14497050483273655	0.25713192680743463	0.11547015373820096	0.2936726895204933	0.31538962722862157	0.07698702317435795
112	112_PDF	https://www.akita-bank.co.jp/aboutus/investor/ir/annual/pdf/2020_annual_report.pdf	2020	Annual Report	Akita Bank	8343.T	2021-10-01	Asia Pacific	Public Company	Regional Banks	33.0	0.026989206437593245	0.11516612337143142	0.0507756543041274	0.051832170958527234	0.048741578791768624	0.04845322981738366	0.1157119114554183	0.17260227055615565	0.21860777324951824	0.051400142296012245	0.035236417739314116	0.05163987974039276	0.21717248524416186	0.029322957529016532	0.24503899542680535	0.23326890815740392	0.15413148620568645	0.25545818714242835	0.1155263079350158	0.2772904856460481	0.30603954047335485	0.07460403440434733
113	113_PDF	https://www.akita-bank.co.jp/aboutus/investor/ir/annual/pdf/2019_annual_report.pdf	2019	Annual Report	Akita Bank	8343.T	2021-10-01	Asia Pacific	Public Company	Regional Banks	33.0	0.025540435602090805	0.08962582030559403	0.05243077640905001	0.04737667599622202	0.04865491243183189	0.0479065416451771	0.09902105142100481	0.15987453760398138	0.19050689295626297	0.04388911007902573	0.03449887205122785	0.04823853464643401	0.22475810317000314	0.02736562051520903	0.23487614592293674	0.2299284868158456	0.1452153089110787	0.24668448841570084	0.11720168675485722	0.2980255930316936	0.31518326533761054	0.060049402334496134
114	114_PDF	https://www.akita-bank.co.jp/aboutus/investor/ir/annual/pdf/2018_annual_report.pdf	2018	Annual Report	Akita Bank	8343.T	2021-10-01	Asia Pacific	Public Company	Regional Banks	34.0	0.02757730901861586	0.09535150506032634	0.053637571570519633	0.049926792442981184	0.049853164699640934	0.048815848381978576	0.09946093563488398	0.15919419185085107	0.19288322577211445	0.042996671559623216	0.035844929413875105	0.04938350546536331	0.22811157126333523	0.03030954575176876	0.2363359203109813	0.22622941819451428	0.14597412215167296	0.2519051588903538	0.11591445531727877	0.28696462342214035	0.3108708815331702	0.06361798936127283
115	115_PDF	https://www.akita-bank.co.jp/aboutus/investor/ir/annual/pdf/2017_annual_report.pdf	2017	Annual Report	Akita Bank	8343.T	2021-10-01	Asia Pacific	Public Company	Regional Banks	36.0	0.02887231244203718	0.10449337704908483	0.05432375113642639	0.05130758959090415	0.0497457982094563	0.04846529130394034	0.10857357161394991	0.16761376219348628	0.20865273696337808	0.04588047325237861	0.03660132111922624	0.05085296569702262	0.2431827717683104	0.027540868763634773	0.24891239846286506	0.22617008828500046	0.15650090750248863	0.25359065262854447	0.11566722539823379	0.2786774867414026	0.32247906244076346	0.07005504916694082
116	116_PDF	https://www.akita-bank.co.jp/aboutus/investor/ir/annual/pdf/2016_annual_report.pdf	2016	Annual Report	Akita Bank	8343.T	2021-10-01	Asia Pacific	Public Company	Regional Banks	34.0	0.03249403558499804	0.11260032078164353	0.057957752108357956	0.05477796538300184	0.05224456046976295	0.052701515271426455	0.11502678326149285	0.17552837067942956	0.21004483218648998	0.054060047234035694	0.03842705471438619	0.05444021279939646	0.24254054656383864	0.0313133828730961	0.2555937729333021	0.22001014511603728	0.15734536817362296	0.26301540197564993	0.11836841284968903	0.2792481149350562	0.3185542663053164	0.06985683985571402
117	117_PDF	https://www.akita-bank.co.jp/aboutus/investor/ir/annual/pdf/2015_annual_report.pdf	2015	Annual Report	Akita Bank	8343.T	2021-10-01	Asia Pacific	Public Company	Regional Banks	34.0	0.028147912330641175	0.11189449035494665	0.05252632533785694	0.048423427195948665	0.048605369171971266	0.04723232992423816	0.11331587335750912	0.1728171077251107	0.1994526327762287	0.049407205397100355	0.03729329492510432	0.05001442920624011	0.23138173834740883	0.030420466573401507	0.24827107580621605	0.208808585377351	0.1550061400887806	0.2627670780107703	0.11834056842844407	0.27436777299600723	0.30810213818293286	0.06615045766902504
118	118_PDF	https://www.akita-bank.co.jp/aboutus/investor/ir/annual/pdf/2014_annual_report.pdf	2014	Annual Report	Akita Bank	8343.T	2021-10-01	Asia Pacific	Public Company	Regional Banks	32.0	0.025002913484789325	0.09413882335365084	0.049545356049108875	0.04489751986348786	0.04541548552933307	0.04553101471494126	0.10347249173644807	0.153533596131225	0.18117114765701411	0.04506834634803198	0.030709901027452486	0.04663406854346264	0.21279566998787067	0.026504999320791853	0.21633173665966854	0.22003072661644102	0.14542433103858812	0.23814709389855315	0.10822434460110289	0.2715936210104657	0.29620273106794126	0.05700605431667213
119	119_PDF	https://www.akita-bank.co.jp/aboutus/investor/ir/annual/pdf/2013_annual_report.pdf	2013	Annual Report	Akita Bank	8343.T	2021-10-01	Asia Pacific	Public Company	Regional Banks	29.0	0.028658414105925272	0.08699902757742808	0.05278090755087416	0.046576238355329445	0.048438471151137634	0.04729350690341286	0.09873095275890673	0.1575069441248672	0.17687883958352535	0.045000422024718295	0.030938513644169368	0.048200624065638166	0.22764352241337568	0.02480197547775964	0.23444950215597243	0.2349088442001019	0.14681360262575843	0.24932527575938412	0.11084963122657292	0.2831597932283095	0.3073774413790656	0.06361029683036003
120	120_PDF	https://www.akita-bank.co.jp/aboutus/investor/ir/annual/pdf/2012_annual_report.pdf	2012	Annual Report	Akita Bank	8343.T	2021-10-01	Asia Pacific	Public Company	Regional Banks	29.0	0.03658673237711328	0.08972749892923543	0.06394697013105649	0.05530464842081796	0.05867630499937256	0.057532530634574974	0.09946746514889289	0.1731581840201911	0.18220737340777893	0.04739212015924482	0.04291195380775367	0.050710155517684624	0.24093087825561216	0.03443228370135116	0.23585527863298708	0.25383833646157977	0.16685956433477045	0.261314424762831	0.1318593058979947	0.312530821928864	0.31789089225314776	0.07260260639792677
121	121_PDF	https://www.akita-bank.co.jp/aboutus/investor/ir/annual/pdf/2011_annual_report.pdf	2011	Annual Report	Akita Bank	8343.T	2021-10-01	Asia Pacific	Public Company	Regional Banks	28.0	0.04005223024675312	0.09538033823155913	0.06920103333699476	0.06076271239445512	0.061355078524955614	0.06277892631419889	0.10249195043542657	0.18102661487641294	0.18470468063912304	0.05434999875790693	0.04613452465013037	0.05313053982242484	0.23954250508604832	0.042230375530874754	0.24572864621918517	0.2544424634267527	0.17148113329874418	0.26787633049759296	0.1348971056653873	0.2902629348876265	0.3169255218383848	0.08414509902120285
122	122_PDF	https://www.akita-bank.co.jp/aboutus/investor/ir/annual/pdf/2010_annual_report.pdf	2010	Annual Report	Akita Bank	8343.T	2021-10-01	Asia Pacific	Public Company	Regional Banks	27.0	0.03186591196102172	0.08722857347238142	0.05772677705840281	0.05146140664429292	0.05242481402070139	0.05163175221057263	0.09867340524437661	0.16110881401162888	0.17036421544184932	0.04465124544758232	0.03614535908658041	0.050708949422655934	0.23657673915444494	0.030482123672121355	0.23788877223454635	0.24637131177714525	0.15196612857533293	0.24842319938285057	0.1207167458566471	0.2776249275091877	0.3123266311534213	0.06547546420467755
123	123_PDF	https://www.aktia.com/sites/aktia-corp/files/investors/annual-report/Aktia_Bank_Plc_Corporate_Governance_Report_2021.pdf	2021	Corporate Governance Report	Aktia Bank	AKTIA.HE	2021-03-01	Europe	Public Company	Regional Banks	11.0	0.06507405699159026	0.23167955679684013	0.0926490204094106	0.10685674621777581	0.07741329168894098	0.09125585205502053	0.21073761918291828	0.2909623056943731	0.37720955872530304	0.15505482002281232	0.06824463604425546	0.08211597162163883	0.518552697820427	0.0692563731952206	0.2778167738646701	0.26905629712501133	0.25041995438126224	0.330214267677587	0.1776562097829942	0.2327296288436839	0.32115707685369527	0.17069225306656427
124	124_PDF	https://www.aktia.com/sites/aktia-corp/files/investors/annual-report/Aktia_Bank_Plc_Annual%20Review_2021_1.pdf	2021	Annual Report	Aktia Bank	AKTIA.HE	2021-03-01	Europe	Public Company	Regional Banks	66.0	0.14873657469751184	0.3302129665137127	0.21004940492209584	0.23208164687892482	0.15367509989756895	0.24828232687691354	0.16943696417325418	0.252838044468116	0.2832198160257301	0.244935914290378	0.13131249941900314	0.06526929569388604	0.2764371834462862	0.07916983053072672	0.38808754524390043	0.37331747385525393	0.28005016019239576	0.31047095727327034	0.22747378270658325	0.1423205317296419	0.438687226364608	0.13687999746369348
125	125_PDF	https://www.aktia.com/sites/aktia-corp/files/investors/annual-report/Aktia_Bank_Plc_Remuneration%20Report_2021.pdf	2021	Remuneration Report	Aktia Bank	AKTIA.HE	2021-03-01	Europe	Public Company	Regional Banks	8.0	0.05835651357819398	0.19060956510481078	0.11288451428069723	0.10768026386510458	0.0937703774441136	0.10345252189058605	0.1754395668759461	0.25319600057696084	0.31982486381881187	0.14066241368461735	0.12372026001205566	0.07319170902713437	0.5282879970701677	0.0968427804662017	0.4586293319403961	0.37427415463633346	0.27892336879785246	0.3376520394378311	0.16591644048394	0.18083857199283326	0.4828284499081936	0.16136825512736463
126	126_PDF	https://misc.aktia.fi/data-service/documents/investment/Vastuullinen_sijoittaminen/Pooled_engagement_raportit/Pooled_Engagement_Report.pdf	2021	Sustainability Report	Aktia Bank	AKTIA.HE	2021-03-01	Europe	Public Company	Regional Banks	92.0	0.20497490586911246	0.35447004297015816	0.22102297723611047	0.2329819912911002	0.14437126117837767	0.20591827821245406	0.23037745393873424	0.3510464718150215	0.40290313829401775	0.19745703677956725	0.17828172732267406	0.11579308678953097	0.3697299646590401	0.09307278462648545	0.4597188055391198	0.3270363908719046	0.30215088403921264	0.3970532100957276	0.1652049698718826	0.22365166788550087	0.3723211415412012	0.2042720015278594
127	127_PDF	https://www.aktia.com/sites/aktia-corp/files/investors/annual-report/Aktia_Bank_Plc_Annual_and_Sustainability_Report_2020ar.pdf	2020	Annual Report	Aktia Bank	AKTIA.HE	2021-03-01	Europe	Public Company	Regional Banks	227.0	0.09042493043963377	0.22834251113808643	0.13821915876038277	0.1469254030251325	0.10911356508471004	0.1540737221161473	0.15930682603121304	0.23729241987764355	0.2686524219605211	0.15718720268509134	0.08486158155562995	0.06749042157594234	0.3372901889841523	0.061738368975979105	0.3468139272790775	0.3450475020198942	0.23601617921421197	0.3256857280241473	0.18959305511695268	0.23190278179286383	0.39438805135372873	0.1273680505933975
128	128_PDF	https://investors.aktia.com/sites/aktia-ar/files/annual-reports-en/aktia-bank-plc-annual-and-sustainability-report-2019-en-updated.pdf	2019	Annual Report	Aktia Bank	AKTIA.HE	2021-03-01	Europe	Public Company	Regional Banks	224.0	0.0803206049215243	0.20753556280751223	0.1308148131755932	0.13239640013743662	0.09803362094210774	0.138393499311997	0.1537111782965928	0.2220029556276922	0.2604552842815125	0.13709696897283366	0.08045172236277855	0.06873978433834474	0.3127120204751061	0.060430541332861784	0.33294785419492423	0.3386847007014052	0.22135984892438337	0.31313249117794195	0.17834313045513447	0.2318784132233005	0.39545436947614776	0.1253717038982882
129	129_PDF	https://www.aktia.com/sites/aktia-corp/files/investors/results-and-presentations/english/2019/aktia-vuosikertomus-2018-en.pdf	2018	Annual Report	Aktia Bank	AKTIA.HE	2021-03-01	Europe	Public Company	Regional Banks	200.0	0.05859760653609449	0.18658072220533947	0.10723911736959632	0.11011319193098228	0.08550903609277388	0.10511678302680472	0.16149910032597858	0.22316666842430166	0.2695434399918389	0.11420810317804587	0.06697640925109687	0.07494036766116934	0.30759272255145237	0.0587306613488995	0.3057153877070114	0.3192511156711512	0.2125210040225982	0.3243843025031777	0.162494144715752	0.24524585030520063	0.38142223612543064	0.12509810482489775
130	130_PDF	https://www.aktia.com/sites/aktia-corp/files/investors/results-and-presentations/english/2018/aktia-bank-abp-arsredovisning-2017-en-web.pdf	2017	Annual Report	Aktia Bank	AKTIA.HE	2021-03-01	Europe	Public Company	Regional Banks	180.0	0.05601192430542955	0.1828811092739358	0.10541295342967835	0.10885332886990749	0.08362091836939683	0.10513062698232506	0.15944639459777318	0.22242871123448027	0.27402685683369155	0.1150621902291845	0.06095380610091012	0.07098447823027046	0.3036337434977731	0.05457094870562294	0.30277819290930996	0.3207467932035447	0.20915579210578675	0.31279884004844366	0.16104087152224444	0.22575952922915643	0.3913698997532672	0.11928868222266516
131	131_PDF	https://www.aktia.com/sites/aktia-corp/files/investors/results-and-presentations/english/2017/aktia-annual-report-2016.pdf	2016	Annual Report	Aktia Bank	AKTIA.HE	2021-03-01	Europe	Public Company	Regional Banks	180.0	0.056492670857770065	0.1909649435101814	0.10065061079944111	0.10693453625011577	0.08265208593345806	0.10037555890587284	0.1606520093327443	0.22527816373870296	0.2663032354625525	0.11269415037400023	0.06261450523748555	0.07089623625719506	0.30858400906582006	0.0600689868169351	0.3017434033647318	0.3353845143739715	0.21708979466296474	0.3124285068480053	0.15959267735057014	0.2167697002002838	0.3990032747699974	0.12694752461533163
132	132_PDF	https://www.aktia.com/sites/aktia-corp/files/investors/results-and-presentations/english/2016/aktia-bank-plc-annual-report-2015.pdf	2015	Annual Report	Aktia Bank	AKTIA.HE	2021-03-01	Europe	Public Company	Regional Banks	168.0	0.054597694893549625	0.1839508624042416	0.09994661151110493	0.10469044704030471	0.08283493054180584	0.100489324270056	0.15962653663768175	0.22355386139038533	0.26230900776642696	0.10997810404564423	0.06131149409687885	0.06922314479105438	0.30355835350989613	0.055162191988721056	0.3020401273444324	0.3362549780732224	0.21357645107629825	0.3172974580215892	0.16041411989083912	0.24122589141550496	0.39594951164779796	0.12124919777563009
133	133_PDF	https://www.aktia.com/sites/aktia-corp/files/investors/results-and-presentations/english/2015/aktia-bank-plc-annual-report2014.pdf	2014	Annual Report	Aktia Bank	AKTIA.HE	2021-03-01	Europe	Public Company	Regional Banks	144.0	0.04817430925041993	0.15581693660751625	0.08762321047292558	0.08730382476204052	0.07471557452701993	0.08592210753952878	0.1514913226240465	0.21552826375216846	0.26077154180536377	0.08239625317776658	0.05805586968930253	0.07106207337078765	0.30374001426512637	0.04621532234590301	0.327299971463336	0.3151807767713928	0.19705986924846827	0.3419441277496596	0.15237445816436032	0.2948473324282945	0.3795119795038772	0.11492314584701986
134	134_PDF	https://www.aktia.com/sites/aktia-corp/files/investors/results-and-presentations/english/2015/aktia-bank-plc-corporate-responsibility-report-2014.pdf	2014	Sustainability Report	Aktia Bank	AKTIA.HE	2021-03-01	Europe	Public Company	Regional Banks	36.0	0.07893373991440507	0.25759737185225856	0.1378326921421913	0.15628363008902918	0.09529803762828135	0.14211973947877837	0.1849029878919819	0.24726903003862521	0.264713681280041	0.1863420191337749	0.07643322499815583	0.06657365259154877	0.33080357225850116	0.08130830983071678	0.30440357763765574	0.35455110122702865	0.24667466034913219	0.3157968167328889	0.1832621129751167	0.1789663709094888	0.4105873496111314	0.14242275039924904
135	135_PDF	https://www.annualreports.com/HostedData/AnnualReportArchive/a/aktia_2013.pdf	2013	Annual Report	Aktia Bank	AKTIA.HE	2021-03-01	Europe	Public Company	Regional Banks	148.0	0.04893165726886037	0.1642103379885872	0.08615536256229385	0.08880760862247362	0.07496639374114013	0.08447563742724563	0.15728627093113323	0.21948967375311695	0.26112189343664927	0.08666103632546013	0.06028509714119584	0.07402240403095982	0.2969975016973119	0.04927127364560368	0.32618695787030555	0.31318121673029764	0.20002343413834126	0.3360670144263969	0.15215404391600393	0.2941051519237393	0.37294542989379786	0.11734774538053414
136	136_PDF	https://www.aktia.com/sites/aktia-corp/files/investors/results-and-presentations/english/2014/aktia-bank-plc-social-responsibility-report-2013.pdf	2013	Sustainability Report	Aktia Bank	AKTIA.HE	2021-03-01	Europe	Public Company	Regional Banks	24.0	0.1126706220691796	0.3179240914801949	0.20057763742851956	0.21334580702303596	0.15688760452989794	0.22634305619006279	0.2223218419574791	0.28520832094171444	0.28653691812626275	0.1922452183802577	0.0841475989771064	0.07010215657446829	0.2878018922071856	0.07421804707132838	0.3919730223242669	0.3813918718378923	0.2525146523239377	0.3390624154110036	0.18020359193461213	0.15100059866102483	0.41264165364488936	0.18517025858241404
137	137_PDF	https://www.annualreports.com/HostedData/AnnualReportArchive/a/aktia_2012.pdf	2012	Annual Report	Aktia Bank	AKTIA.HE	2021-03-01	Europe	Public Company	Regional Banks	100.0	0.4325479540447877	0.3780659905945261	0.47243344784645297	0.45690216435360964	0.45131373670624775	0.4673180155525053	0.5073026201722247	0.5456340522160409	0.4685557137622877	0.2856669979152718	0.4571128261223849	0.38426754339943053	0.5164457224999313	0.4590998104626865	0.658340289119493	0.5954851503311483	0.5336145183278455	0.7204244020912383	0.4997176017193986	0.6818894751507927	0.5764355815395161	0.4903730479698559
138	138_PDF	https://www.aktia.com/sites/aktia-corp/files/investors/results-and-presentations/english/2013/aktia-social-responsibility-report-2012.pdf	2012	Sustainability Report	Aktia Bank	AKTIA.HE	2021-03-01	Europe	Public Company	Regional Banks	16.0	0.3539523705840111	0.464379761988918	0.4471507246295611	0.565648273875316	0.45946118359764415	0.5125504260261854	0.44434113598739106	0.5311553565164407	0.5454292347033819	0.27687566230694455	0.23257912509143353	0.21849474815341333	0.47229399904608727	0.23048255934069553	0.5682139073808988	0.6536367535591125	0.4578210189938545	0.4399561562264959	0.4342531089981397	0.40224618340531987	0.3986306705822547	0.39081634767353535
139	139_PDF	https://www.annualreports.com/HostedData/AnnualReportArchive/a/aktia_2011.pdf	2011	Annual Report	Aktia Bank	AKTIA.HE	2021-03-01	Europe	Public Company	Regional Banks	90.0	0.03931832984080625	0.12930695894065503	0.07422968714988248	0.07174342541434327	0.06550122950166518	0.07208181465870078	0.1212798128736632	0.1864553818137348	0.2280166088270151	0.06717584190663221	0.04477790008635803	0.06959807818883189	0.2611547484234937	0.03660012851925686	0.2815487930800836	0.31404692855108324	0.16386604836374483	0.33474307461629815	0.13810075946429068	0.31955370247856185	0.3604200415361351	0.09032959929403471
140	140_PDF	https://www.aktia.com/sites/aktia-corp/files/investors/shareholder-information/annual-general-meeting/aktia-vuosikertomus-2010-en.pdf	2010	Annual Report	Aktia Bank	AKTIA.HE	2021-03-01	Europe	Public Company	Regional Banks	146.0	0.040258385468045	0.14161488491483748	0.0777721577656297	0.07722825419929377	0.06959411244030773	0.07570057019802334	0.14773791355357632	0.2027253776112065	0.2410274632913878	0.06799815096376588	0.05127360349939052	0.06508847026169663	0.28398634797225536	0.040527262148511725	0.30756554642177786	0.32396331728624084	0.18715422320922553	0.32449735407006947	0.14560007744830183	0.29262646066499676	0.3835101288735312	0.10709380987966385
141	141_PDF	https://www.aktia.com/sites/aktia-corp/files/investors/results-and-presentations/english/2011/aktia-bank-plc-annual-report-2010.pdf	2010	Annual Report	Aktia Bank	AKTIA.HE	2021-03-01	Europe	Public Company	Regional Banks	96.0	0.037905533943193466	0.12384626413536766	0.07391651099827452	0.07009948037953077	0.06338395638502839	0.07390763668296886	0.12027173678836127	0.185109167704029	0.23057234841034419	0.06543238261588528	0.04228735360111238	0.07302416991436846	0.26325380585471775	0.03151334833210545	0.277262481725677	0.31574380315430756	0.15475985728156286	0.3251213399816298	0.13689977549673382	0.31831829041323806	0.3531257760102683	0.08858646440027254
142	142_PDF	https://ir.amalgamatedbank.com/static-files/b0e2ef97-e25e-4258-9c5f-efac87571b5b	2021	Annual Report	Amalgamated Bank	AMAL.O	2021-10-01	North America	Public Company	Regional Banks	148.0	0.052030451286609075	0.16666341332442222	0.09022778149329368	0.09269349315862725	0.07474889528158403	0.08940127221635392	0.13505346862165332	0.20651715356976597	0.2598232475544136	0.0934723220002274	0.052989892813101076	0.06639367370667812	0.3161780380163182	0.044898387591609634	0.35672604543426123	0.322369768301149	0.1914919562952607	0.3747175299351745	0.14746581351951787	0.2724271546143188	0.37814725116824305	0.11032587525603502
143	143_PDF	https://ir.amalgamatedbank.com/static-files/afcd7a3b-b7af-447d-86eb-2be8cb9fe271	2020	Annual Report	Amalgamated Bank	AMAL.O	2021-10-01	North America	Public Company	Regional Banks	162.0	0.041918742890047156	0.15575097409310956	0.07648342530966659	0.07762763195326557	0.06521791405022555	0.07329093939630979	0.1271834310291581	0.19531542602314858	0.24884583463629611	0.07596013974535651	0.04451994969856514	0.06553799794749579	0.3073204359930003	0.03937232157282437	0.35397679182472075	0.31802490401643696	0.17927210726918474	0.38459161239042033	0.1371309172591623	0.28091124525651023	0.37686613482834447	0.10052173851361772
144	144_PDF	https://www.amalgamatedbank.com/sites/default/files/2020_CSR_Report.pdf	2020	Sustainability Report	Amalgamated Bank	AMAL.O	2021-10-01	North America	Public Company	Regional Banks	83.0	0.1368870333583193	0.31917924806734393	0.22230631946005894	0.22388442220477256	0.14960845736977108	0.23884462630165182	0.18877896571922728	0.2652121788131219	0.2678441456877049	0.23386559765314005	0.11122321743172667	0.06957526716443094	0.32609368484987816	0.08401460730934622	0.3855300644809265	0.31659461979609554	0.27355194202500627	0.3401907956319577	0.21607033632483735	0.13317458742956653	0.4060015710175465	0.16061268447396773
145	145_PDF	https://www.amalgamatedbank.com/sites/default/files/CSR_Report_2019.pdf	2019	Sustainability Report	Amalgamated Bank	AMAL.O	2021-10-01	North America	Public Company	Regional Banks	52.0	0.18390256018405868	0.3864725701136406	0.27392708232268914	0.274304949935295	0.16602410140092222	0.31648165921800897	0.1701267415021821	0.2828868264581875	0.2853032732380877	0.3081339444004544	0.1306492242304283	0.059664433451626024	0.40527524569296036	0.117396674334366	0.4691081372657594	0.33768992479237675	0.30185094700538595	0.3865669605053626	0.2416286194929853	0.15682998865514208	0.44135105576139516	0.19053477012471015
146	146_PDF	http://media.corporate-ir.net/media_files/IROL/55/5558587/csrreport/AmalgamatedBank-PDF.pdf	2018	Sustainability Report	Amalgamated Bank	AMAL.O	2021-10-01	North America	Public Company	Regional Banks	52.0	0.12203193532011679	0.3190389958781729	0.2023138290035784	0.20116521841701257	0.10370781174934024	0.2227932800234725	0.18907687273518411	0.27799513467264286	0.23450175348821384	0.2459621187806591	0.10776426325661342	0.061012005407738906	0.3321045365566884	0.11973103220742384	0.4643135153439409	0.2840589761559977	0.2918795347067118	0.41143163504447733	0.2122308079916056	0.1228735712085402	0.44302102708290825	0.17079206528348184
147	147_PDF	https://www.amalgamatedbank.com/sites/default/files/ImpactReport_Final.pdf	2017	Sustainability Report	Amalgamated Bank	AMAL.O	2021-10-01	North America	Public Company	Regional Banks	7.0	0.12489721357754509	0.3148026510413426	0.23471226255302705	0.2213557134188401	0.105673685780251	0.2470904900073947	0.20252184693041878	0.25948099756108906	0.18703187167314658	0.2927411091591239	0.08233192988457934	0.0320437086696946	0.33219086388271535	0.11813846879643582	0.45637154795016005	0.2744496390999605	0.27227900866031024	0.3710255140128235	0.18535676463761774	0.09178528661141172	0.43344702299994725	0.165730311962155
148	148_PDF	https://www.amalgamatedbank.com/sites/default/files/AB_ImpactReport_FINAL.pdf	2016	Sustainability Report	Amalgamated Bank	AMAL.O	2021-10-01	North America	Public Company	Regional Banks	13.0	0.13005710166418996	0.2849878770124633	0.21904107778892568	0.2070379042514105	0.10655567880231602	0.22214253025821462	0.17246234096140445	0.2434006790704896	0.16686574745674282	0.2607763182853685	0.09496742594314532	0.025664426483338807	0.3016293592673416	0.1177602311617698	0.40774498252301583	0.32042751035575445	0.263476742292874	0.3455158377066255	0.19078829791687896	0.09148366361106229	0.43433076684466665	0.1822325099908792
149	149_PDF	https://ssl4.eir-parts.net/doc/8304/ir_material_for_fiscal_ym19/105419/00.pdf	2020	Annual Report	Aozora Bank Ltd	AOZOY.PK	2020-03-01	Asia Pacific	Public Company	Diversified Banks	232.0	0.07116143268140736	0.17494504372275796	0.10433169134927131	0.10527903828279575	0.08451630291084297	0.1214206267684072	0.13113904796263554	0.21781577134118596	0.2327209974216459	0.1139454502405305	0.07011969206745565	0.06660315492643398	0.26382796156326516	0.04993947363488573	0.29445681914306326	0.269673110574892	0.19644279230440734	0.3263700007995477	0.17088580169579287	0.2594296490818748	0.3532531114528308	0.10142259918379909
150	150_PDF	https://ssl4.eir-parts.net/doc/8304/ir_material_for_fiscal_ym19/89446/00.pdf	2019	Annual Report	Aozora Bank Ltd	AOZOY.PK	2020-03-01	Asia Pacific	Public Company	Diversified Banks	194.0	0.04781775070012673	0.1429143526858555	0.07518598061725726	0.07523602818319843	0.07234221700988001	0.08307175284697899	0.1292604401726007	0.20388865270553122	0.2180308922540295	0.07522610286364052	0.05610716456683511	0.059317690308794885	0.24460141410302433	0.04286750072039921	0.2587010414496146	0.262687247195054	0.17512957220251604	0.31050027599428653	0.15461433225439597	0.282279135409011	0.34231087981046004	0.0913200390445832
151	151_PDF	https://ssl4.eir-parts.net/doc/8304/ir_material_for_fiscal_ym19/89791/00.pdf	2018	Annual Report	Aozora Bank Ltd	AOZOY.PK	2020-03-01	Asia Pacific	Public Company	Diversified Banks	182.0	0.039783758143600904	0.13158895337095022	0.06734877477086887	0.06687835348071035	0.06118039371327875	0.07067280230275545	0.12579266286487562	0.20436009535549646	0.2149053275247641	0.06854168057003833	0.05027766185799389	0.059299259936468424	0.23713602544836979	0.04465750538000577	0.24520648023434835	0.2484912840904172	0.17054143613129266	0.31220532003882046	0.1467009317953883	0.2777362481002165	0.3297028072477509	0.09009357431245385
152	152_PDF	https://ssl4.eir-parts.net/doc/8304/ir_material_for_fiscal_ym19/90299/00.pdf	2017	Annual Report	Aozora Bank Ltd	AOZOY.PK	2020-03-01	Asia Pacific	Public Company	Diversified Banks	170.0	0.03799965173700367	0.1309420312496386	0.06619884572454315	0.0630997627809368	0.05924130781848603	0.06830569309075217	0.1271726026140857	0.20701130704799495	0.21427174693121115	0.06245684694944632	0.04795799091153543	0.05876525683711681	0.23215756655309408	0.04019416246844764	0.2505818522990004	0.24671484526390983	0.16960334501003244	0.3149242269273376	0.14786657807363038	0.2884699904376574	0.329464816495802	0.08756049807977873
153	153_PDF	https://ssl4.eir-parts.net/doc/8304/ir_material_for_fiscal_ym19/90297/00.pdf	2016	Annual Report	Aozora Bank Ltd	AOZOY.PK	2020-03-01	Asia Pacific	Public Company	Diversified Banks	156.0	0.054652661914500626	0.19479745903422202	0.07714900775219996	0.06985925477555975	0.06423268121803448	0.06984661928557635	0.16666471369942715	0.26317703938755355	0.268197579256956	0.06748018649866684	0.05517406596919708	0.06893276585029863	0.21483310438173983	0.03852192402515764	0.32134132559280004	0.2533243720172427	0.1932606047350752	0.3256511911907445	0.14505281618237992	0.2817277995054366	0.30861722324241636	0.13283727565485526
154	154_PDF	https://ssl4.eir-parts.net/doc/8304/ir_material_for_fiscal_ym19/90295/00.pdf	2015	Annual Report	Aozora Bank Ltd	AOZOY.PK	2020-03-01	Asia Pacific	Public Company	Diversified Banks	156.0	0.054613121556810626	0.19064561365956578	0.07510026190459558	0.06859015156666294	0.06314695704582941	0.06877301357152683	0.16944492751255252	0.2649538610819764	0.27537697803636685	0.06167603443644066	0.053974566387388755	0.0695487670577054	0.21420444432711852	0.03728601264921195	0.3224566669755527	0.25540080760753836	0.19464318334891068	0.32411875299904763	0.14258698836703185	0.27646140399496205	0.30826975456882977	0.13242008454083734
155	155_PDF	https://ssl4.eir-parts.net/doc/8304/ir_material_for_fiscal_ym19/90292/00.pdf	2014	Annual Report	Aozora Bank Ltd	AOZOY.PK	2020-03-01	Asia Pacific	Public Company	Diversified Banks	154.0	0.05649168565640966	0.18536050150328656	0.08074559391416031	0.07708345456633983	0.06703899112108395	0.07428526248141448	0.16811417860008007	0.2605393011228659	0.2715092216070666	0.06705798481583854	0.05371593285102717	0.07363724942221099	0.22191665794529936	0.0355186421956297	0.3156645936173941	0.2605382296855965	0.1872883053028704	0.32192570702920725	0.13880155772703992	0.2915554150161058	0.3190988011621993	0.13192270159861455
156	156_PDF	https://ssl4.eir-parts.net/doc/8304/ir_material_for_fiscal_ym19/90288/00.pdf	2013	Annual Report	Aozora Bank Ltd	AOZOY.PK	2020-03-01	Asia Pacific	Public Company	Diversified Banks	150.0	0.05550065613022452	0.19456691310322094	0.08014940847021133	0.07131665532138615	0.06466669463716164	0.06987011276598754	0.16951413145838076	0.260151133598919	0.27053511898468197	0.062350253120175975	0.055288929043651354	0.07174262407867847	0.23510879128345302	0.03673866885390667	0.33079659796888283	0.2771648909485395	0.19559746629569086	0.32197269531080974	0.13962517813544828	0.2792391387553238	0.33222643813625796	0.13151339464079176
157	157_PDF	https://ssl4.eir-parts.net/doc/8304/ir_material_for_fiscal_ym19/90286/00.pdf	2012	Annual Report	Aozora Bank Ltd	AOZOY.PK	2020-03-01	Asia Pacific	Public Company	Diversified Banks	144.0	0.05534191521430055	0.20445384242303774	0.07786797886611742	0.0699822568640741	0.063920890744502	0.06928963093261672	0.16990661353506822	0.2631626563461334	0.2763783776022239	0.061194086682143614	0.055602313654820656	0.0714452503063934	0.22267714252836768	0.036488101695228856	0.33138108094851837	0.2640510315417607	0.19492559586128827	0.3276375988808846	0.1412074113126486	0.2720327118846658	0.3111219297641355	0.13328429131408545
158	158_PDF	https://ssl4.eir-parts.net/doc/8304/ir_material_for_fiscal_ym19/90285/00.pdf	2011	Annual Report	Aozora Bank Ltd	AOZOY.PK	2020-03-01	Asia Pacific	Public Company	Diversified Banks	144.0	0.055299731473676575	0.20287657639229167	0.07788327909937107	0.06869018061097173	0.062499755435567864	0.06787586816366034	0.16938171523228973	0.2678206698082918	0.27650079493369345	0.05876197451525789	0.05516765693079129	0.07192261827523332	0.22076100151429187	0.03802731820268414	0.3424746001393705	0.27901223922561735	0.20072219617128317	0.3330408813981991	0.14243533102736264	0.27064727635146574	0.320283521090892	0.13893697026996685
159	159_PDF	https://ssl4.eir-parts.net/doc/8304/ir_material_for_fiscal_ym19/90283/00.pdf	2010	Annual Report	Aozora Bank Ltd	AOZOY.PK	2020-03-01	Asia Pacific	Public Company	Diversified Banks	142.0	0.054238355777722236	0.20785361826159812	0.07816441314280918	0.07001943864361079	0.0627059337025418	0.0695472338800257	0.16933647353805795	0.26502684807170884	0.28493901010400463	0.061265848230877065	0.05465295405315413	0.07503694968351188	0.21730096367108936	0.036762678466058955	0.33987986938084175	0.2726224864403889	0.19620749519207062	0.33863352347464254	0.13944588226455581	0.2773645098322234	0.3150649237916663	0.13641633762106806
160	160_PDF	https://www.adb.org/sites/default/files/institutional-document/788046/adb-annual-report-2021.pdf	2021	Annual Report	Asian Development Bank		2021-11-01	Asia Pacific	Private Company		83.0	0.10441151832828348	0.2606800420980027	0.15614708597182794	0.1276042032498131	0.10874559714376378	0.18101622436120554	0.17431973316235402	0.21376499426026283	0.1923960636995864	0.13172613701584052	0.105632089499101	0.04063918968309661	0.25315745773610865	0.05858600578595197	0.45922576145731975	0.33097990712413855	0.2420056907573704	0.39041547900720364	0.20215537085778226	0.13693306451482856	0.4774135997172775	0.11345969005187746
161	161_PDF	https://www.adb.org/sites/default/files/institutional-document/691766/adb-annual-report-2020.pdf	2020	Annual Report	Asian Development Bank		2021-11-01	Asia Pacific	Private Company		88.0	0.10825198658300278	0.2671210767959074	0.1684828098754681	0.12997896510602894	0.12058116838312022	0.191075465911537	0.18427485959723325	0.23335449700923613	0.20072014291028722	0.12632942837115063	0.10519866600644211	0.04259318375176456	0.25176379908732816	0.05906507785362372	0.47904548866084173	0.3235504160225707	0.2513322517325494	0.4012411394028434	0.21106565107053882	0.12407343764296465	0.460209719608482	0.12380086899368596
162	162_PDF	https://www.adb.org/sites/default/files/institutional-document/674541/adb-sr2020-part1-highlights.pdf	2020	Sustainability Report	Asian Development Bank		2021-11-01	Asia Pacific	Private Company		37.0	0.17185162067561088	0.301178090535261	0.22157170699848883	0.2040897609413197	0.14071362290845943	0.2720055518682691	0.20408274993434392	0.23540628560988877	0.20686241153544427	0.20041996244200652	0.11613688969899578	0.04143440180909797	0.24194564701569898	0.07345919721932986	0.4953881511073679	0.33980450777319043	0.2712742230814631	0.3431854431147281	0.2512587162245137	0.14468622253360733	0.4584421176236505	0.13650946932477662
163	163_PDF	https://www.adb.org/sites/default/files/institutional-document/650011/adb-annual-report-2019.pdf	2019	Annual Report	Asian Development Bank		2021-11-01	Asia Pacific	Private Company		77.0	0.10196410805655153	0.271169870906282	0.1646950671627719	0.15250648672152392	0.11131337041725524	0.1877514442811386	0.1954385103388429	0.23799751326036356	0.214796622209089	0.15059535303699925	0.09963736389364665	0.04888409878786762	0.25541106661970175	0.07260652848133141	0.4744787176068415	0.36648907942198883	0.25798349593186287	0.39390836556198977	0.20546887138448702	0.11610424258319327	0.49709962932607904	0.13300042059661055
164	164_PDF	https://www.adb.org/sites/default/files/institutional-document/496016/adb-annual-report-2018.pdf	2018	Annual Report	Asian Development Bank		2021-11-01	Asia Pacific	Private Company		76.0	0.10765114080212329	0.27122935419976074	0.17312663210517107	0.14597470229512766	0.11962744844001576	0.18989509728011747	0.2139556997118525	0.22968818546447536	0.2078788381187853	0.15055791501571458	0.102438229267801	0.04870442115408675	0.24652893187491678	0.07532428994071796	0.4682204244390113	0.35418708695771645	0.27122120201189187	0.3898760863253955	0.21528147800335842	0.13391299644321525	0.4913512931596141	0.12863884800224637
165	165_PDF	https://www.adb.org/sites/default/files/institutional-document/425836/adb-sustainability-report-2018.pdf	2018	Sustainability Report	Asian Development Bank		2021-11-01	Asia Pacific	Private Company		64.0	0.16179772449628507	0.3049517258121305	0.19902929962761537	0.18632554080408345	0.12489198175503748	0.2300583277178816	0.17940016839788564	0.23461291993140973	0.2354059150068077	0.21253791111523504	0.10990608782960398	0.0521517698795281	0.25731663944731475	0.0771972360880365	0.44740645113395755	0.3254981043134119	0.26171067183243923	0.333298728150311	0.23952668911433694	0.12630341131812178	0.41477022822065956	0.1334105811728844
166	166_PDF	https://www.adb.org/sites/default/files/institutional-document/411996/adb-annual-report-2017.pdf	2017	Annual Report	Asian Development Bank		2021-11-01	Asia Pacific	Private Company		72.0	0.11680894081151312	0.2767513872862477	0.15552474239418165	0.13824650220189932	0.10225872967727785	0.2012128636013041	0.1770898487413409	0.21946959549050485	0.1998776634251481	0.15361099832909386	0.1070168148881198	0.04138970270731447	0.2058409845555592	0.06351982076025227	0.49084423991909815	0.33640326374602647	0.24772684309323267	0.3956022478230232	0.2154666859191701	0.11720445778451592	0.45470735060051704	0.11574017979759638
167	167_PDF	https://www.adb.org/sites/default/files/institutional-document/414776/adb-annual-report-2016.pdf	2016	Annual Report	Asian Development Bank		2021-11-01	Asia Pacific	Private Company		58.0	0.09530029923045827	0.2530890823713855	0.14971882401857184	0.12706454412267007	0.09728091512053132	0.17253255189526204	0.17820432027713795	0.2067021198102277	0.1883638284206242	0.13665142268759073	0.08411170408455523	0.04241539453943019	0.2447751008111707	0.07083781677968894	0.4994209229751819	0.35441321617756494	0.24697748957314752	0.405755140987589	0.2045655831357283	0.12315065395698621	0.4718159942515884	0.09582694196304735
168	168_PDF	https://www.adb.org/sites/default/files/institutional-document/183043/sr2016.pdf	2016	Sustainability Report	Asian Development Bank		2021-11-01	Asia Pacific	Private Company		56.0	0.16818989148878755	0.3006515254906272	0.19885375877070924	0.19019723217815765	0.12794378174666304	0.23583879720096862	0.19151794292007535	0.2362887024178586	0.20687280873236458	0.2089004469659748	0.11610702954394019	0.046310042527293045	0.24609759323574537	0.07803879213076804	0.4479017529893581	0.3290447871000932	0.2722710806747149	0.3300515377575971	0.23789862207430817	0.13743083881238125	0.40575344150763715	0.13807065587928852
169	169_PDF	https://www.adb.org/sites/default/files/institutional-document/182852/adb-annual-report-2015.pdf	2015	Annual Report	Asian Development Bank		2021-11-01	Asia Pacific	Private Company		53.0	0.11583586902493574	0.2706550536721252	0.17152187793946502	0.14645189921013518	0.10581808610644657	0.2019812333454923	0.1652428914108399	0.2007723791652186	0.19783301327912076	0.16064774036979965	0.09029389723777635	0.043242252654401854	0.22356592824536364	0.07552989845844156	0.5205317607175888	0.37611598926789425	0.25492043551012145	0.4072510027885437	0.21316442883706924	0.11883685674061203	0.49310960599885706	0.10927274923398948
170	170_PDF	https://www.adb.org/sites/default/files/institutional-document/177408/sr2015.pdf	2015	Sustainability Report	Asian Development Bank		2021-11-01	Asia Pacific	Private Company		73.0	0.1502802079928367	0.31280196465416904	0.20058650102975362	0.18878226049577082	0.12887142151071912	0.23020695764173035	0.2070263423788322	0.24395608184503056	0.2227440680741745	0.20924782255526478	0.11454058259171677	0.055570434836113854	0.25031035137215196	0.08312106115665506	0.4557470361543581	0.358944715922871	0.2781531053919989	0.348095019784428	0.23890381763606575	0.13529366971969176	0.4250900403083827	0.14679153923032479
171	171_PDF	https://www.adb.org/sites/default/files/institutional-document/158032/adb-annual-report-2014.pdf	2014	Annual Report	Asian Development Bank		2021-11-01	Asia Pacific	Private Company		52.0	0.08600256896673011	0.24278732199388126	0.1480564302566436	0.1275324496357071	0.096732903093924	0.16292612017171682	0.16821259146426618	0.19882820311967542	0.18903130634382334	0.13308072727034928	0.0850005866960255	0.046010999365364125	0.2541056851390072	0.07534112369577024	0.45474270508340797	0.3691094394376395	0.24588656204929954	0.36444261603038436	0.1814413612631234	0.11673680765905148	0.4938071860493903	0.09941800516955919
172	172_PDF	https://www.adb.org/sites/default/files/institutional-document/42741/adb-annual-report-2013.pdf	2013	Annual Report	Asian Development Bank		2021-11-01	Asia Pacific	Private Company		53.0	0.11457744276068277	0.25491339662387724	0.17992510089800917	0.15118069583069482	0.10720659438955667	0.21841891460396523	0.16367541165400173	0.19476218103599474	0.19328157057312806	0.16106672809861902	0.08687881576088818	0.04438545888132639	0.23588206677815576	0.06383563055276245	0.4817228577383078	0.36106668862761043	0.23823450793476367	0.35755491856190336	0.20447526587679382	0.1188324478323279	0.48556371020911876	0.09937696161742571
173	173_PDF	https://www.adb.org/sites/default/files/institutional-document/34044/sr2013.pdf	2013	Sustainability Report	Asian Development Bank		2021-11-01	Asia Pacific	Private Company		20.0	0.19409011743809307	0.3312958879018499	0.23456934124093756	0.21492621126494751	0.11523498312940567	0.26492859497995763	0.19037847697888288	0.23763895465950058	0.21596512774598192	0.2559325274064428	0.11479689781035465	0.04506409482369649	0.2678400376282463	0.08771418514968404	0.4604889085533267	0.3501458801854063	0.2761546709680591	0.33494891363280743	0.24216364448403263	0.09757453307715795	0.4659240373253653	0.14637089855704372
174	174_PDF	https://www.adb.org/sites/default/files/institutional-document/33806/adb-annual-report-2012.pdf	2012	Annual Report	Asian Development Bank		2021-11-01	Asia Pacific	Private Company		53.0	0.08858110657014785	0.22609438999014908	0.14618702022701496	0.12324944875337042	0.0880489167735015	0.16623351702372574	0.15297231928121993	0.19201360829119704	0.1930126720701947	0.1396517675592172	0.08124926113441322	0.041877539584827636	0.2354318559844443	0.07091454523068048	0.4155054607925986	0.33257471015444545	0.22637794761936234	0.32859989875246826	0.16347303162745228	0.10591073718611459	0.4685550400969518	0.10610894626666541
175	175_PDF	https://www.adb.org/sites/default/files/institutional-document/59571/adb-ar2011-v1.pdf	2011	Annual Report	Asian Development Bank		2021-11-01	Asia Pacific	Private Company		182.0	0.08691112672869118	0.2514359869938661	0.14487293010137434	0.13349849634428515	0.09307994295441625	0.1465045566154027	0.1945582649274633	0.2439164729519562	0.24276647140369328	0.14832213746822823	0.09254159381722656	0.05851366778423569	0.26112638639195535	0.08143737851416778	0.4103619922970118	0.3380580646224104	0.25319858783637766	0.3397588381743046	0.18458021543576353	0.12136388527813255	0.42614818704442947	0.14426960844686304
176	176_PDF	https://www.adb.org/sites/default/files/institutional-document/31389/sr2011.pdf	2011	Sustainability Report	Asian Development Bank		2021-11-01	Asia Pacific	Private Company		113.0	0.15941877207626684	0.2960887644663239	0.2116848239649771	0.20218078131802636	0.13879172149703506	0.24935788880231965	0.20690954956021815	0.254501760818564	0.2442567906978857	0.20215639786055212	0.11352013070642841	0.059019320711682616	0.28181805636461205	0.0784121017969239	0.4239866750469261	0.3382043870498241	0.2773320341801327	0.3244128955353856	0.22335210345213477	0.13202060771986296	0.4247873515928094	0.15418286255615948
177	177_PDF	https://www.adb.org/sites/default/files/institutional-document/31388/adb-ar2010-v1.pdf	2010	Annual Report	Asian Development Bank		2021-11-01	Asia Pacific	Private Company		139.0	0.10915144155500062	0.28908802212315843	0.15102694817366802	0.14083831005431904	0.10605615475694714	0.1581127348724962	0.2149327341346902	0.285749822712554	0.26919906120812725	0.16510615754684496	0.11964535089635242	0.06534583585044688	0.2550482898811872	0.07907158621304877	0.4330717800373688	0.32114542650354827	0.27531289056961156	0.3391019088963769	0.20422480520820221	0.1318364051790329	0.4090203718104714	0.16405800370964363
178	178_PDF	https://s25.q4cdn.com/751560512/files/doc_financials/2021/ar/P05764-AB-Annual-Report-2021_FNL.pdf	2021	Annual Report	Associated Banc-Corp	ASB	2021-09-01	North America	Public Company	Regional Banks	16.0	0.08503894634105892	0.2521440749782981	0.14313771540743855	0.14864223673426477	0.0919010165774624	0.13844541644552968	0.19488978841859225	0.2578145891595315	0.26236270264720635	0.14707787127018265	0.09818413253230172	0.06424862516477363	0.2939056591758768	0.092609762080184	0.34588470277071875	0.39735796832267567	0.2895123125124876	0.33415462610421964	0.21539742714687046	0.14712002920461476	0.47473227680538943	0.17429414815463437
179	179_PDF	https://www.annualreports.com/HostedData/AnnualReports/PDF/NYSE_ASB_2020.pdf	2020	Annual Report	Associated Banc-Corp	ASB	2021-09-01	North America	Public Company	Regional Banks	16.0	0.08661947247148621	0.241008040023872	0.14433504663496388	0.13777441532247792	0.09779623331568127	0.14367916695295152	0.2034099308801999	0.25451553216567013	0.25472535853322087	0.13088009872794995	0.1001278461706362	0.052731203225776214	0.2920508342395264	0.07429646647542908	0.3677733415001921	0.3502888428425551	0.2615008976452385	0.3562163337869162	0.2117201226833198	0.14644685607673585	0.4516189451159295	0.15550789358175668
180	180_PDF	https://www.annualreports.com/HostedData/AnnualReportArchive/a/NYSE_ASB_2019.pdf	2019	Annual Report	Associated Banc-Corp	ASB	2021-09-01	North America	Public Company	Regional Banks	16.0	0.05101840512957127	0.18318652032694627	0.08865948596603203	0.09464054420847648	0.06504482001608437	0.08457487021790093	0.1625872859158518	0.21393263238953308	0.21088997844884297	0.09548126711514908	0.07534008512594549	0.0492672579606025	0.24540648472250437	0.0654007193324099	0.3334080337034226	0.33378408719590574	0.23542273422379292	0.3274444579490579	0.17175789452468485	0.13395931355103588	0.4280480060358407	0.1389147721740496
181	181_PDF	https://www.annualreports.com/HostedData/AnnualReportArchive/a/NYSE_ASB_2018.pdf	2018	Annual Report	Associated Banc-Corp	ASB	2021-09-01	North America	Public Company	Regional Banks	16.0	0.053332176536907264	0.18806905790121967	0.09352078517096946	0.09788769218724035	0.0719599552249359	0.08689208689469276	0.1656670035288659	0.22240161930634825	0.21737754291400613	0.08888349785750288	0.0788279635028281	0.04930695174703375	0.23899612894534605	0.06679309877964641	0.3172813533349664	0.33346375964440517	0.2500664720757811	0.3150976100656134	0.17576197820455236	0.13543653247066803	0.4233957084574266	0.1440516763986806
182	182_PDF	https://www.annualreports.com/HostedData/AnnualReportArchive/a/NYSE_ASB_2017.pdf	2017	Annual Report	Associated Banc-Corp	ASB	2021-09-01	North America	Public Company	Regional Banks	12.0	0.04638941194151034	0.21389634958402368	0.08289035522563805	0.0946053603271589	0.06493099362315782	0.06296680556598525	0.19070712191451186	0.24500503417190894	0.25240034094340164	0.07681026517663489	0.08395600554499698	0.05974811094889334	0.26087428867629703	0.06697175012524575	0.35122908063391317	0.35240344968552406	0.26851734698668467	0.35521382689187975	0.18042000371977188	0.1497419761501603	0.46573376555005375	0.17384153828816967
183	183_PDF	https://www.annualreports.com/HostedData/AnnualReportArchive/a/NYSE_ASB_2016.pdf	2016	Annual Report	Associated Banc-Corp	ASB	2021-09-01	North America	Public Company	Regional Banks	12.0	0.06111689770783414	0.22352000009123002	0.11950079825939611	0.126084342244867	0.09208283446845598	0.09525869094373775	0.21483913988806308	0.2808446716843173	0.28838054426461895	0.11167680324775574	0.09361605881713331	0.07418730225545915	0.2894045796585851	0.08455684220243712	0.3348446279123891	0.3609377087149187	0.2858155662275385	0.35851686804089694	0.19932483001379298	0.1814448711158184	0.43816109280160165	0.19717582157303695
184	184_PDF	https://www.annualreports.com/HostedData/AnnualReportArchive/a/NASDAQ_ASBC_2015.pdf	2015	Annual Report	Associated Banc-Corp	ASB	2021-09-01	North America	Public Company	Regional Banks	12.0	0.053602956983783326	0.21904417554127745	0.10483335304733225	0.12086449918847499	0.0778585704601895	0.08447241493193487	0.1949546232803313	0.25401478780563486	0.2513774289148535	0.11043104188047013	0.08697303597379454	0.06179252639071925	0.2648173577035777	0.08088876123710666	0.31074857601278655	0.36339773896534733	0.2680538494811328	0.3315392899716836	0.19089400957116512	0.1457137089634861	0.47301874748149586	0.17408350889413987
185	185_PDF	https://www.annualreports.com/HostedData/AnnualReportArchive/a/NASDAQ_ASBC_2014.pdf	2014	Annual Report	Associated Banc-Corp	ASB	2021-09-01	North America	Public Company	Regional Banks	12.0	0.0628973483199809	0.2330916471920041	0.10704263619192064	0.12053017157255541	0.08575668287832186	0.0863907774616958	0.20977654346631575	0.2703674982042291	0.29478151437093103	0.10841296315205627	0.09710068037197427	0.07521399126971298	0.28303015070474324	0.07558334569563781	0.3274695617171692	0.3654487292792145	0.2896944905686028	0.3546914173823029	0.1868876134456922	0.18533015041759943	0.4841794901562327	0.18760184725864174
186	187_PDF	https://www.annualreports.com/HostedData/AnnualReportArchive/a/NASDAQ_ASBC_2012.pdf	2012	Annual Report	Associated Banc-Corp	ASB	2021-09-01	North America	Public Company	Regional Banks	8.0	0.07634667917028792	0.30069027622144345	0.11420629560805508	0.13751842288483465	0.08589735690603834	0.09834293646788309	0.26315752604219445	0.3113778411966102	0.3378476305673695	0.12772505136626333	0.14304493712279748	0.091600579474939	0.28610420060383357	0.11406378771852957	0.3971224282683908	0.336413539289976	0.34742718347530116	0.43595372451012243	0.23728895493067978	0.15498393606290092	0.4519996107076749	0.26512504130783726
187	188_PDF	https://www.annualreports.com/HostedData/AnnualReportArchive/a/NASDAQ_ASBC_2011.pdf	2011	Annual Report	Associated Banc-Corp	ASB	2021-09-01	North America	Public Company	Regional Banks	8.0	0.09957571171999237	0.23686813584917896	0.15664489771743434	0.16877783876895328	0.10519746079218656	0.1378388602934598	0.2004140953804496	0.24146501225112832	0.2698649460471182	0.17434898450605193	0.08171314858209601	0.08761216017016603	0.34217803936622615	0.09365951462613442	0.32890491102103003	0.40490421799602444	0.2822162139972177	0.3657713514528697	0.23313444713130593	0.19697827955411712	0.46814258320145075	0.20723245750384736
188	189_PDF	https://www.annualreports.com/HostedData/AnnualReportArchive/a/NASDAQ_ASBC_2010.pdf	2010	Annual Report	Associated Banc-Corp	ASB	2021-09-01	North America	Public Company	Regional Banks	8.0	0.060447210751743495	0.25645041863654594	0.1074200991780105	0.12224409823967634	0.08606463258742894	0.09695381966640094	0.2233004734655352	0.2718521526941147	0.33644671687966604	0.11683326535597811	0.10614087659694059	0.08729702280179481	0.35722983128538255	0.0741737140330339	0.4305969954223225	0.40720620305020067	0.2926395470570577	0.48537502731931836	0.22343329367178835	0.2494390550228816	0.543403497710824	0.19645926352394255
189	190_PDF	https://www.anz.com/content/dam/anzcom/shareholder/2021-anz-annual-report.pdf	2021	Annual Report	Australia and New Zealand Banking Group Ltd	ANZ.AX	2017-06-01	Asia Pacific	Public Company	Diversified Banks	268.0	0.07491239636219008	0.20392945683051408	0.1246514831127164	0.11551619224175844	0.1007617183565315	0.11747054257299278	0.17335979241813648	0.24385606795754042	0.29605463553080846	0.12580363661954108	0.08403639176600311	0.0722146440158662	0.34089455007799946	0.06402095278202527	0.33642781027931856	0.32796780089048416	0.23520878928121902	0.32989482919656193	0.17893056084505463	0.2670662380903203	0.3929983572028582	0.13798107795396672
190	191_PDF	https://www.anz.com/content/dam/anzcom/shareholder/2021-anz-corporate-governance-statement.pdf	2021	Sustainability Report	Australia and New Zealand Banking Group Ltd	ANZ.AX	2017-06-01	Asia Pacific	Public Company	Diversified Banks	25.0	0.09139643919333841	0.23507027426041366	0.12220939727430133	0.1244415817256843	0.1034438790614083	0.10953074820599795	0.2036349120788724	0.3245101023666476	0.35467815964577976	0.17289953967807295	0.0966192700564906	0.07556188102437938	0.5780190665153152	0.08133374143360263	0.2784609540151657	0.32052867704409105	0.28802900622990407	0.3303872933505442	0.2260057566299193	0.20814610244776138	0.3765910025170921	0.18590912162248555
191	192_PDF	https://www.anz.com/content/dam/anzcom/shareholder/2021-esg-supplement.pdf	2021	Sustainability Report	Australia and New Zealand Banking Group Ltd	ANZ.AX	2017-06-01	Asia Pacific	Public Company	Diversified Banks	84.0	0.1366324792246959	0.2983336896179246	0.1912547235381525	0.20718514943079175	0.1374487316451091	0.21453930635321963	0.19028450739381614	0.2576820595969879	0.28286580560284896	0.21546873860781032	0.10271030590312681	0.06888193688057648	0.3166500760930457	0.08329304904694372	0.3900012466370858	0.3814042517363363	0.2728501403794604	0.31883103929894824	0.2109754930270059	0.1834850139166804	0.40350080855452425	0.14345456418719893
192	193_PDF	https://www.anz.com/content/dam/anzcom/shareholder/ANZ-2020-Annual-Report-Spreads.pdf	2020	Annual Report	Australia and New Zealand Banking Group Ltd	ANZ.AX	2017-06-01	Asia Pacific	Public Company	Diversified Banks	248.0	0.06945524160430606	0.194653860305883	0.11631858436036514	0.10248221076589861	0.09856106545875748	0.11250764101221036	0.16834860137354285	0.24351335749371275	0.2942716485415864	0.10957068858676289	0.07453982512621245	0.07078491726199265	0.33047794295071686	0.05418374198635816	0.3426158692369857	0.30480552266628613	0.22218335602582778	0.33713910427824545	0.1769964034371525	0.2793385051704227	0.38516204012098576	0.12834830976702208
193	194_PDF	https://www.anz.com/content/dam/anzcom/shareholder/ANZ-2020-Annual-Review.pdf	2020	Annual Report	Australia and New Zealand Banking Group Ltd	ANZ.AX	2017-06-01	Asia Pacific	Public Company	Diversified Banks	84.0	0.09852025657937959	0.2763251177833153	0.15869714277736996	0.15297177588842886	0.13224228085432738	0.16702172014484065	0.21301241259880557	0.27659458719205143	0.2954013967062303	0.1559701482097217	0.10043805893909966	0.06536299179322809	0.32333618297370753	0.08017936432005246	0.3986773814044583	0.35228418847429427	0.2787508366232769	0.4009880397547979	0.22497362944340268	0.23030663873593843	0.43456967031476434	0.15815890615581876
194	195_PDF	https://www.anz.com/content/dam/anzcom/shareholder/ANZ-2020-Corporate-Governance-Statement.pdf	2020	Corporate Governance Report	Australia and New Zealand Banking Group Ltd	ANZ.AX	2017-06-01	Asia Pacific	Public Company	Diversified Banks	24.0	0.094815872176372	0.24240648567825776	0.12992339673575923	0.13216763855071595	0.10556176063687214	0.11256524110038472	0.21690895899966012	0.32329162782492	0.35256509891246895	0.17732943019823472	0.10898934573607257	0.07558226631272057	0.5847119026967996	0.08372349380616559	0.28480531118232594	0.32653194773549804	0.2926973198845883	0.3340020230335656	0.229719352735364	0.22079576408625348	0.38869745079408957	0.1857531920534169
195	196_PDF	https://www.anz.com/content/dam/anzcom/shareholder/ANZ-2020-ESG-Supplement.pdf	2020	Sustainability Report	Australia and New Zealand Banking Group Ltd	ANZ.AX	2017-06-01	Asia Pacific	Public Company	Diversified Banks	106.0	0.12381887557020822	0.28859765360788003	0.18117498014510375	0.1890272287268157	0.13345185104983062	0.20067208354712757	0.18843691022874154	0.24990602799302594	0.27433819825311256	0.19196557409078488	0.1001001226535654	0.06381147583810517	0.3048812835354256	0.07185910647327623	0.4020331599554213	0.37167208405631497	0.26266499034309404	0.3300443282113448	0.20170618023912154	0.1747416918815005	0.40342890246418334	0.1329872512414695
196	197_PDF	https://www.anz.com/content/dam/anzcom/shareholder/ANZ-2020-Climate-related-Financial-Disclosures.pdf	2020	TCFD Report	Australia and New Zealand Banking Group Ltd	ANZ.AX	2017-06-01	Asia Pacific	Public Company	Diversified Banks	20.0	0.28114800707024684	0.5562662679795873	0.3672706957814032	0.4160681663668451	0.3680680367395767	0.5099310322975639	0.20785386172790346	0.35140078092218957	0.5054299238520795	0.3243731449032285	0.1565798147049386	0.15664593081722844	0.24351928532370076	0.06839477307868648	0.7476972244354553	0.4673445914131633	0.4155256966022813	0.5239258160857243	0.40037317931808514	0.2619220502616739	0.4536071670044629	0.20285336742282636
197	198_PDF	https://www.anz.com.au/content/dam/anzcomau/documents/pdf/aboutus/cdp-response-2020.pdf	2020	CDP Report	Australia and New Zealand Banking Group Ltd	ANZ.AX	2017-06-01	Asia Pacific	Public Company	Diversified Banks	60.0	0.2913206057276925	0.5189166893486804	0.3457854860873938	0.3894899070448326	0.3574518522887205	0.47416062490265004	0.24299515153371845	0.3768880996606277	0.4109085454573649	0.3010053330677957	0.18091567683535378	0.12013441384229574	0.23262232801824492	0.07666613545125031	0.6772132114890936	0.3882562839409157	0.4202186632823273	0.44904279914780787	0.36630970167562893	0.26449187062057655	0.3834844859588581	0.19134678809863664
198	199_PDF	https://www.anz.com/content/dam/anzcom/shareholder/ANZ-2019-Annual-Review.pdf	2019	Annual Report	Australia and New Zealand Banking Group Ltd	ANZ.AX	2017-06-01	Asia Pacific	Public Company	Diversified Banks	74.0	0.08225151949192759	0.24590820533799543	0.1328011323874766	0.1321573737771589	0.10650229015176524	0.12876597571312998	0.19027578691677485	0.26079273168086	0.2732673842477529	0.1379687552309355	0.08250508111997869	0.06810123305516005	0.3263470566193353	0.07791906674165403	0.35216126763399214	0.34659767329555347	0.2684810265344916	0.36120134617825406	0.18800473117751557	0.2291795819714161	0.4138890093685727	0.15251824448435136
199	200_PDF	https://www.anz.com/content/dam/anzcom/shareholder/ANZ-2019-Annual-Report.pdf	2019	Annual Report	Australia and New Zealand Banking Group Ltd	ANZ.AX	2017-06-01	Asia Pacific	Public Company	Diversified Banks	234.0	0.06565141342283885	0.19393526650140744	0.1093371373644367	0.10338399239269357	0.08903995206418891	0.09974934343719946	0.1683017586114462	0.23994569780624844	0.2822285158408306	0.10987815130180811	0.07018042518390347	0.0711274348700861	0.32855158734689677	0.05902257761763653	0.3238766357628649	0.3101201303744222	0.2261183064702467	0.3272173247475065	0.1630871527534173	0.2639731252422507	0.37846655501453347	0.13086910474719227
200	201_PDF	https://www.anz.com.au/content/dam/anzcom/shareholder/ANZ-2019-Climate-related-Financial-Disclosures.pdf	2019	TCFD Report	Australia and New Zealand Banking Group Ltd	ANZ.AX	2017-06-01	Asia Pacific	Public Company	Diversified Banks	10.0	0.3048973526106238	0.5514519538728564	0.3713938977125508	0.4228642367561406	0.4197738822094834	0.5106366424747648	0.24048258690254443	0.3845715891211512	0.5262262089078718	0.31772060352159315	0.19734493217038107	0.17243917110153006	0.24705979880667428	0.08364567179842197	0.7363418128625199	0.42456460052699185	0.5152882829261216	0.5112878049549181	0.43513556222751504	0.31838954403144726	0.45579733659133126	0.23029442596293848
201	202_PDF	https://www.anz.com/content/dam/anzcom/shareholder/ANZ-2019-ESG-Supplement.pdf?adobe_mc=MCMID%3D82883220388726674432909237540769308610%7CMCORGID%3D67A216D751E567B20A490D4C%2540AdobeOrg%7CTS%3D1635449994	2019	Sustainability Report	Australia and New Zealand Banking Group Ltd	ANZ.AX	2017-06-01	Asia Pacific	Public Company	Diversified Banks	88.0	0.10209293397558454	0.2553664820382573	0.15407317110954427	0.15644453079183734	0.11436527646363435	0.16201902063740561	0.17142594438365394	0.23717838374874362	0.24634112846479184	0.157005338776605	0.08371105418848339	0.06379712445814899	0.297714398567871	0.06910438413439218	0.34122671851954545	0.3515827439241849	0.23834371493310413	0.30211626550610254	0.17568545048555617	0.16887376168196777	0.39844725862485825	0.12756766962896746
202	203_PDF	https://www.anz.com.au/content/dam/anzcomau/pdf/cdp-response-2019.pdf	2019	CDP Report	Australia and New Zealand Banking Group Ltd	ANZ.AX	2017-06-01	Asia Pacific	Public Company	Diversified Banks	53.0	0.29566260298051605	0.5718174919570496	0.3826296468773315	0.41931111226906514	0.3649117190740294	0.5086325776160666	0.21901459293179798	0.3899666232120922	0.4364845354542629	0.3327261946262999	0.18731554301099085	0.1224841066178898	0.2418627618210025	0.07302633934550741	0.6960526211603544	0.4075177120423809	0.40477567162893424	0.4536492579086121	0.3885290889098579	0.24103465142592492	0.402809012729492	0.20611610028929442
203	204_PDF	https://www.anz.com/content/dam/anzcom/shareholder/anz_2018_annual_review_final.pdf	2018	Annual Report	Australia and New Zealand Banking Group Ltd	ANZ.AX	2017-06-01	Asia Pacific	Public Company	Diversified Banks	48.0	0.1232807632197578	0.2778967572022178	0.1814722371624264	0.18805918432483262	0.15431874034532966	0.18940320781673697	0.1990615719810354	0.2778541660500838	0.303378105017167	0.17500008845523982	0.10326601289981387	0.07688879447004023	0.3169484934069153	0.08324635038413415	0.3692318666933502	0.3767497539718694	0.28737324404128767	0.32734267004399203	0.21698954466153417	0.21530873606444562	0.4206975910541908	0.16445477840651995
204	205_PDF	https://www.anz.com/content/dam/anzcom/shareholder/anz_2018_annual_report_final.pdf	2018	Annual Report	Australia and New Zealand Banking Group Ltd	ANZ.AX	2017-06-01	Asia Pacific	Public Company	Diversified Banks	184.0	0.058959520934965315	0.17695262821796068	0.09617201843755237	0.0913435357302236	0.07855614003049599	0.0849103438471078	0.16261577664926632	0.2365482355060652	0.27849952559792873	0.09896888580368562	0.06585491582135396	0.07003947063267618	0.340912445582184	0.052744358854563834	0.31813794440885323	0.29859768995735114	0.21283354315273265	0.32550374565677637	0.16083243752617585	0.2758091570032881	0.3741541344897833	0.1303918167085592
205	206_PDF	https://www.anz.com/content/dam/anzcom/shareholder/au22289_anz_sustainability_review_2018_fa_online%20(1).pdf	2018	Sustainability Report	Australia and New Zealand Banking Group Ltd	ANZ.AX	2017-06-01	Asia Pacific	Public Company	Diversified Banks	94.0	0.10631686405024973	0.26234506476791125	0.1561615299890219	0.16330142681780685	0.12067622060913977	0.1739845599063777	0.1663718835145443	0.22802375718262796	0.2543937109072654	0.16079437224443996	0.08177600153673036	0.06555421339936457	0.28169789236244436	0.06394896493091917	0.3605520316381712	0.361561600173821	0.23440048506506114	0.3019019333726037	0.1820646885197633	0.16736138714287635	0.39223153972532915	0.12460567679603422
206	207_PDF	https://www.anz.com.au/content/dam/anzcomau/documents/pdf/aboutus/wcmmigration/cdp-response-2018.pdf	2018	CDP Report	Australia and New Zealand Banking Group Ltd	ANZ.AX	2017-06-01	Asia Pacific	Public Company	Diversified Banks	65.0	0.28255728431950944	0.5460964321527582	0.37245467689120104	0.40430333427791615	0.34363569981822084	0.49443552993827805	0.21193290215827862	0.377420890508282	0.4203607560049612	0.32411682165293115	0.1881093866351156	0.11042377464201598	0.2339083761697631	0.07498638924318964	0.6723207261811195	0.3989695600644304	0.3974688246734741	0.43861780647389276	0.38671249963488585	0.22727223703556204	0.40488716286319565	0.20186059145329396
207	208_PDF	https://www.anz.com/content/dam/anzcom/shareholder/2017_anz_annual_review_asx_web_v2.pdf	2017	Annual Report	Australia and New Zealand Banking Group Ltd	ANZ.AX	2017-06-01	Asia Pacific	Public Company	Diversified Banks	36.0	0.12811109390708236	0.26840618729400595	0.17752950199227455	0.18285084654449682	0.14394031881933253	0.18786189087668953	0.18308292257205325	0.2710323897939772	0.30973934033906975	0.18791011684629982	0.10843828897656592	0.07535122990304513	0.3208113836670076	0.08314528446693632	0.35149519001677476	0.3630537199424143	0.28211389465622105	0.31687750883004023	0.22431925481962348	0.2156500079021745	0.4433764886989829	0.15614374640397785
208	209_PDF	https://www.anz.com/content/dam/anzcom/shareholder/2017_anz_annual_report.pdf	2017	Annual Report	Australia and New Zealand Banking Group Ltd	ANZ.AX	2017-06-01	Asia Pacific	Public Company	Diversified Banks	173.0	0.06014209898084095	0.1782610452447961	0.0992348274022833	0.09487961544730877	0.07906563896885635	0.08856119817974689	0.16091329577051203	0.2414225845917153	0.2782728637848448	0.10464793399830453	0.06945404917724869	0.06902562748834482	0.347618403722879	0.0581245033163122	0.31342875056933345	0.30433106417808403	0.21760019441456716	0.32720223491319494	0.16914056967565763	0.29124158123548266	0.38880244820577003	0.132095724797859
209	210_PDF	https://www.anz.com/resources/4/4/4469d63c-d837-487a-a844-8229b135fe4f/corporate-sus-review-2017.pdf	2017	Sustainability Report	Australia and New Zealand Banking Group Ltd	ANZ.AX	2017-06-01	Asia Pacific	Public Company	Diversified Banks	96.0	0.11749900755543627	0.29554785116459154	0.17632404088508224	0.18910939974957555	0.1397624184896466	0.1993004337600294	0.16654649741145658	0.24974240575670037	0.2699758474949894	0.17726863746627802	0.08977186402973586	0.0714834687126733	0.28381858970627816	0.06670930845968347	0.3770462190816683	0.35013187336416685	0.2580350292426261	0.3154781659908247	0.20597182415207052	0.19323182985427742	0.39684430622125627	0.13829613795015688
210	211_PDF	https://www.anz.com/content/dam/anzcom/shareholder/2017_corporate_sustainability_review.pdf	2017	Sustainability Report	Australia and New Zealand Banking Group Ltd	ANZ.AX	2017-06-01	Asia Pacific	Public Company	Diversified Banks	96.0	0.11749900755543627	0.29554785116459154	0.17632404088508224	0.18910939974957555	0.1397624184896466	0.1993004337600294	0.16654649741145658	0.24974240575670037	0.2699758474949894	0.17726863746627802	0.08977186402973586	0.0714834687126733	0.28381858970627816	0.06670930845968347	0.3770462190816683	0.35013187336416685	0.2580350292426261	0.3154781659908247	0.20597182415207052	0.19323182985427742	0.39684430622125627	0.13829613795015688
211	212_PDF	https://www.anz.com.au/content/dam/anzcomau/documents/pdf/aboutus/cdp-2017.pdf	2017	CDP Report	Australia and New Zealand Banking Group Ltd	ANZ.AX	2017-06-01	Asia Pacific	Public Company	Diversified Banks	93.0	0.3045123773707121	0.5748536269593832	0.36468521775519563	0.3960902823974892	0.2892346206775525	0.470184573538152	0.18666918190097245	0.3259882480888082	0.3848119006964168	0.33266157304303934	0.20068940986283662	0.0912782465975079	0.21789572338365634	0.0856293400501164	0.6627427050632171	0.39400296853456346	0.38569367351875417	0.3953468329191755	0.37382707183814684	0.18367263509318654	0.39431274742872285	0.168995182336409
212	213_PDF	https://www.anz.com/content/dam/anzcom/shareholder/anz_-_annual_report_2016.pdf	2016	Annual Report	Australia and New Zealand Banking Group Ltd	ANZ.AX	2017-06-01	Asia Pacific	Public Company	Diversified Banks	204.0	0.05322399964427984	0.16258038598209104	0.09163229687972528	0.08927088203601265	0.0760877006284425	0.08358814185253896	0.14941118243142465	0.2287212361636837	0.26358395241271715	0.09223303940870144	0.06242012015232787	0.07288709340085935	0.3197888461448204	0.05493117532039311	0.3078824520315045	0.30398466548186315	0.20443318474427413	0.33612299102183585	0.15720494541824764	0.29540610053701877	0.38639518246832477	0.1249687851254858
213	214_PDF	https://www.banktrack.org/download/corporate_sustainability_report_2016/2016_corporate_sustainability_report_090317.pdf	2016	Corporate Governance Report	Australia and New Zealand Banking Group Ltd	ANZ.AX	2017-06-01	Asia Pacific	Public Company	Diversified Banks	84.0	0.11519086218496122	0.28291903156687503	0.16897465769116715	0.17983557968185743	0.12399379168315441	0.18493858897503557	0.16551760205526056	0.24756350944874975	0.2575750734285135	0.17882460701039776	0.09157407554680909	0.07237485973241341	0.2868154888518601	0.06965805090828142	0.34846967693793635	0.36071604275626196	0.25685725599922277	0.3079781331444273	0.19536894000019714	0.18005423280374688	0.3875643408636318	0.1316079645311589
214	215_PDF	https://www.anz.com.au/content/dam/anzcomau/documents/pdf/aboutus/cdp-2016.pdf	2016	CDP Report	Australia and New Zealand Banking Group Ltd	ANZ.AX	2017-06-01	Asia Pacific	Public Company	Diversified Banks	92.0	0.28734059015760444	0.5748809978148999	0.3580814304371941	0.3923955125431353	0.29223293041174586	0.47651277346747273	0.18666484928361893	0.3284403809122331	0.37823891384023994	0.3226543004508677	0.1927906648781836	0.08811452197625778	0.21664415312320126	0.09154360613239323	0.6642041215852189	0.37899235853592556	0.3838850880745209	0.3917122194359174	0.3717675539925245	0.19227323959246417	0.3831293328104154	0.16446978446558616
215	216_PDF	https://www.anz.com/content/dam/anzcom/shareholder/2015_annual_report.pdf	2015	Annual Report	Australia and New Zealand Banking Group Ltd	ANZ.AX	2017-06-01	Asia Pacific	Public Company	Diversified Banks	200.0	0.04896820114772147	0.15615551678999867	0.08907131156220437	0.08520921459772458	0.07378524841323664	0.08057996408528288	0.14426083667301628	0.21834385634098827	0.25687985718218576	0.08670710392844345	0.05976576813373145	0.07044444242914585	0.3190613418397112	0.05122650517505197	0.31351800527665036	0.2969340103433394	0.20183643799991624	0.33131984546522997	0.15524914763836606	0.2940733246500668	0.3842896867946719	0.12126346738217728
216	217_PDF	https://www.anz.com.au/content/dam/anzcomau/documents/pdf/aboutus/cdp-2015.pdf	2015	CDP Report	Australia and New Zealand Banking Group Ltd	ANZ.AX	2017-06-01	Asia Pacific	Public Company	Diversified Banks	88.0	0.3047279795577452	0.5927830467975533	0.37283376536625445	0.4184916827783501	0.29758172530928034	0.49018704184069356	0.19921955820568213	0.33525510984675394	0.398654263747232	0.33704717599272976	0.21026952339331995	0.08656020563183388	0.23473528927602078	0.10067595092840197	0.660849966624297	0.3969440320425902	0.39394480031841034	0.39584598138125965	0.38257862776393275	0.18581814555062218	0.3920654147453793	0.1732650869439339
217	218_PDF	https://www.anz.com.au/content/dam/anzcomau/documents/pdf/aboutus/wcmmigration/ghg-global-data-2015.pdf	2015	Sustainability Report	Australia and New Zealand Banking Group Ltd	ANZ.AX	2017-06-01	Asia Pacific	Public Company	Diversified Banks	1.0	0.28296889856989893	0.7901483603886196	0.2910876880799021	0.3925667479634285	0.3291693827403443	0.29963202508432524	0.28481629081735654	0.3783846296968737	0.5071482227857425	0.3387142701207527	0.19869159318373672	0.06533509939565972	0.23598547392923916	0.09760810545412824	0.5452208369970322	0.37496230378746986	0.42205350609895376	0.32682610702301773	0.30173447218424243	0.2743641423128013	0.33330052558864864	0.2647139797253268
218	219_PDF	https://www.anz.com.au/content/dam/anzcomau/documents/pdf/aboutus/assurance-statement-2015.pdf?MOD=AJPERES	2015	Sustainability Report	Australia and New Zealand Banking Group Ltd	ANZ.AX	2017-06-01	Asia Pacific	Public Company	Diversified Banks	2.0	0.5159829193726182	0.7416769694536924	0.46357245091348886	0.585194593295455	0.40000288328155875	0.4573533060029149	0.1756642481777817	0.36833272920921445	0.6432325374335051	0.33852505730465055	0.23220290895551443	0.06852784485090524	0.34896040288731456	0.043586037412751466	0.6834788480773568	0.32798716495744884	0.4013174041174352	0.45541817834600806	0.3057443196885288	0.20838687918148935	0.332536562345922	0.2132392313797027
219	220_PDF	https://www.anz.com/content/dam/anzcom/shareholder/2014-ANZ-Annual-Report.pdf	2014	Annual Report	Australia and New Zealand Banking Group Ltd	ANZ.AX	2017-06-01	Asia Pacific	Public Company	Diversified Banks	220.0	0.050513926867165014	0.15828840575704817	0.08943191983176696	0.08738961232013356	0.07468352551509877	0.0811999539666179	0.14622796553183043	0.22547686124737196	0.261326828951382	0.09463597509222212	0.060057163832705415	0.06933492926934601	0.34839226628869374	0.05391333449336281	0.3040582521879955	0.2995777475114977	0.2076491027376577	0.3269716891791835	0.16240657266652708	0.27669626653871393	0.37994745775314925	0.12617405726006536
220	221_PDF	https://www.anz.com/content/dam/anzcom/shareholder/2013%20Annual%20Report%20Final.pdf	2013	Annual Report	Australia and New Zealand Banking Group Ltd	ANZ.AX	2017-06-01	Asia Pacific	Public Company	Diversified Banks	224.0	0.051398601294066516	0.15621433724138267	0.08888480439113076	0.08665665885131026	0.07457423560872231	0.07978502056265645	0.14489542226526458	0.22464711380144217	0.25784905086874355	0.0935465064518013	0.06254362001630553	0.0661292942010833	0.3427453514056127	0.05340507708135261	0.3043590413457398	0.2995406736696757	0.2068241204951028	0.32159025033757616	0.15959189957490602	0.2748211979632326	0.37328365880711545	0.12314791154735338
221	222_PDF	https://www.anz.com/content/dam/anzcom/shareholder/2012AnnualReport.pdf	2012	Annual Report	Australia and New Zealand Banking Group Ltd	ANZ.AX	2017-06-01	Asia Pacific	Public Company	Diversified Banks	220.0	0.052056924437094275	0.16232438398288876	0.09116788033984495	0.08954399589697977	0.07744782445051443	0.08261154796395222	0.14729203813371927	0.22897676677345075	0.2641660761977824	0.09959354440370917	0.06145360107807231	0.07122738991039039	0.34374134457387634	0.05420452304162169	0.30659585253074956	0.29510118694320864	0.20638394383103836	0.32241404094619613	0.15783921620863114	0.27717696840503414	0.36407705756832104	0.1284212467754443
222	223_PDF	https://www.anz.com/content/dam/anzcom/shareholder/2011-Annual-Report-ANZ.pdf	2011	Annual Report	Australia and New Zealand Banking Group Ltd	ANZ.AX	2017-06-01	Asia Pacific	Public Company	Diversified Banks	232.0	0.05029098724732936	0.16095938970053414	0.09067874766489241	0.08776811398958624	0.07717504861195597	0.08169273258228348	0.1456833121057745	0.22375881148133736	0.2599358279573831	0.09673916309719863	0.062092391036517994	0.06994840782197966	0.3476897857570816	0.052684094787960906	0.3126631568029773	0.3014061380694724	0.2083234252689724	0.32699589192821343	0.1558007800091596	0.2711686925346087	0.3731744818770369	0.126786634963319
223	224_PDF	https://www.anz.com/content/dam/anzcom/shareholder/2010-Annual-Report.pdf	2010	Annual Report	Australia and New Zealand Banking Group Ltd	ANZ.AX	2017-06-01	Asia Pacific	Public Company	Diversified Banks	115.0	0.05610235950116728	0.1642700230696817	0.09692502812633294	0.09363697057825392	0.08116132472133519	0.08975355510421848	0.15259196700485478	0.23096101897647525	0.2732414594476348	0.09617063662225776	0.06471601472447842	0.07265447505411131	0.36015118654167955	0.05700284439252393	0.33034953437981285	0.3130172259981233	0.2144411631983913	0.335367310514892	0.16298513668197895	0.285323009148624	0.40000400040087547	0.12675471448209566
224	225_PDF	https://www.awabank.co.jp/about/assets/AnnualReport2021.pdf	2021	Annual Report	Awa Bank	8388.T	2021-06-01	Asia Pacific	Public Company	Regional Banks	62.0	0.03406852746390671	0.11501008164514566	0.05977269076233608	0.05307483110314241	0.053531349710629866	0.050430235969594964	0.12111598110596311	0.19582296799233603	0.2417939141120379	0.05606251133199077	0.0386888200403302	0.061065592674449796	0.2379123136058167	0.028399033282940286	0.2845691970488544	0.23696011333016767	0.16095824238020992	0.25879058060901505	0.12089793180729473	0.25850398199015345	0.3157812017896157	0.07573863422467617
225	226_PDF	https://www.awa.com/wp-content/uploads/2021/12/Annual-report-2020-Final-English.pdf	2020	Annual Report	Awa Bank	8388.T	2021-06-01	Asia Pacific	Public Company	Regional Banks	32.0	0.060575835244304946	0.18551873839004776	0.0997773785188379	0.09647396858882806	0.08406506359925792	0.09280823509932658	0.16173842638862604	0.2249986223074223	0.2799879278070559	0.10157374782309331	0.07189388545255339	0.07701908253805849	0.3481340268688813	0.05781250254974862	0.279050504906184	0.2892416948444367	0.21016385174298194	0.27825821674702206	0.14528816668835529	0.1894904613802045	0.35796859735153547	0.1354677340420692
226	227_PDF	https://www.awa.com/wp-content/uploads/2021/12/Sustainability-report-2020-Final-Undertecknad.pdf	2020	Sustainability Report	Awa Bank	8388.T	2021-06-01	Asia Pacific	Public Company	Regional Banks	14.0	0.14668165634114932	0.2490903620739802	0.1870259298451148	0.19096682377496732	0.10585082878032269	0.20214532639530694	0.15500814428383244	0.20564987261390122	0.16227915772792004	0.23263778730166	0.1002674177597627	0.05806275946924382	0.35125147793870753	0.0814892163130239	0.23829649056830668	0.32984371029452697	0.20780087851285592	0.2009188223504399	0.16897375228691333	0.15316209529091732	0.3938181251010095	0.15570512327248184
227	228_PDF	https://www.awabank.co.jp/about/assets/AnnualReport2020.pdf	2020	Annual Report	Awa Bank	8388.T	2021-06-01	Asia Pacific	Public Company	Regional Banks	63.0	0.034337515101898766	0.12081087567269108	0.05858552792387683	0.05217102013886928	0.05410653520174543	0.04981003254603288	0.12065374861965708	0.19746080301568858	0.23602284019422237	0.052970182215159305	0.041475877327993314	0.06301686028818262	0.2567204629909645	0.03323111939628363	0.2809741175115737	0.23592148730182638	0.17180733139012205	0.26242590739522437	0.12328318589123159	0.24472715068980008	0.32643254525780474	0.08136450922146016
228	229_PDF	https://www.awa.com/wp-content/uploads/2021/12/awa-annual-report-2019.pdf	2019	Annual Report	Awa Bank	8388.T	2021-06-01	Asia Pacific	Public Company	Regional Banks	32.0	0.05667479585623893	0.18653289378549368	0.1004500332323054	0.0967875167192327	0.08533136275841284	0.09037685678888485	0.1659885961638432	0.23432447130740452	0.2860119558834675	0.09940018476403123	0.07302480565907375	0.0774295194233665	0.3355595917441082	0.061594701441569116	0.289097274226233	0.2825112078097116	0.22482336283546583	0.2885711809577261	0.1530086170969298	0.18121037504694484	0.3520804436727	0.14816814688871288
229	232_PDF	https://www.awa.com/wp-content/uploads/2021/12/3.-Annual-report-2018.pdf	2018	Annual Report	Awa Bank	8388.T	2021-06-01	Asia Pacific	Public Company	Regional Banks	17.0	0.05424719163573132	0.1632402326538001	0.09746669716145766	0.09362775579163064	0.08159074708124757	0.09069636396858557	0.14571800622613124	0.20860527065493814	0.25709160715708984	0.10740563164716613	0.060421800544776166	0.07284646904977483	0.3006398890802453	0.04896738639668027	0.27016086430540975	0.27463315148405004	0.19394166216570036	0.2665324605929341	0.1341518831204717	0.18604133049095595	0.3703619298495086	0.11828462958566778
230	233_PDF	https://www.awa.com/wp-content/uploads/2021/12/Sustainability-report-2018-Final.pdf	2018	Sustainability Report	Awa Bank	8388.T	2021-06-01	Asia Pacific	Public Company	Regional Banks	11.0	0.13907240639527016	0.24546720592813168	0.18073265537390804	0.18092696569126726	0.10001400286197774	0.195939368376609	0.14714269845530403	0.19775936150785534	0.15663769547457682	0.22856603641414747	0.09376112423463685	0.05462184108946783	0.35072647170995375	0.07863947243297137	0.2286551300698597	0.3291200698148613	0.20203665561570638	0.19645085068340348	0.16197035824289843	0.14985207979296117	0.40019982579259605	0.14545752337587853
231	234_PDF	https://www.awabank.co.jp/about/assets/AnnualReport2018.pdf	2018	Annual Report	Awa Bank	8388.T	2021-06-01	Asia Pacific	Public Company	Regional Banks	58.0	0.03386681917803434	0.10773451814450716	0.060276730608474584	0.05566297429504162	0.05550532313469062	0.051551781667176166	0.11555408757516802	0.19025683932996637	0.22467846813805312	0.04967221601018209	0.040961547200385466	0.06217795182148906	0.258884107621981	0.035861111766738625	0.2789616256944505	0.24373788870769317	0.16895358275683778	0.25969276187676876	0.12782732721574958	0.2601214752939621	0.32834056689724767	0.08088165128888332
232	235_PDF	https://www.awabank.co.jp/about/assets/AnnualReport2017.pdf	2017	Annual Report	Awa Bank	8388.T	2021-06-01	Asia Pacific	Public Company	Regional Banks	52.0	0.02789188568151278	0.09773392976413663	0.05138078402920251	0.04440299906117515	0.04547241906947319	0.04156375455644997	0.10412746405539414	0.17330637989653042	0.2072869648088979	0.04180172928544279	0.03535006539006847	0.05637485483324175	0.2200162073577101	0.02947225001185466	0.25259017032448255	0.20897244220484734	0.14548177870617818	0.2454596161360516	0.11129397476535006	0.2451562433850793	0.30099372537814717	0.06966098211390394
233	236_PDF	https://www.awabank.co.jp/files/5414/5679/8516/Annual_Report2014.pdf	2014	Annual Report	Awa Bank	8388.T	2021-06-01	Asia Pacific	Public Company	Regional Banks	50.0	0.030287521585879443	0.11668001608679822	0.05487984388961575	0.047555271692056235	0.0475817510327902	0.045323629871856966	0.11734536042256254	0.19060451137970563	0.2320008732414537	0.04687140201324416	0.0374217923324027	0.059411338066687434	0.2359202149123433	0.03129595814554243	0.2674130552616874	0.20998325399157883	0.1593719637209077	0.26211008094668165	0.11882875583407386	0.2572737751866573	0.3043088790390696	0.07907024502959241
234	237_PDF	https://www.awabank.co.jp/files/8214/5679/8516/Annual_Report2013.pdf	2013	Annual Report	Awa Bank	8388.T	2021-06-01	Asia Pacific	Public Company	Regional Banks	49.0	0.029719628803664494	0.10114371960512142	0.05070121213720589	0.044032244721673726	0.04479423011624875	0.040915735168288225	0.10201184753885925	0.17861330709733947	0.20821525693496146	0.03856751402944402	0.03760172645385799	0.058373696413577286	0.2191560791969441	0.030336512806027015	0.24906018588076706	0.20605761717205642	0.14961406990382353	0.24312386636046027	0.11523573500842088	0.2449679481967641	0.2969970333342136	0.07221758160408451
235	238_PDF	https://banco.bradesco/assets/classic/pdf/sustentabilidade/en/Climate-Change_Bradesco-1.pdf	2021	Sustainability Report	Banco Bradesco	BBDC4.SA	2020-02-01	Latin America	Public Company	Diversified Banks	17.0	0.34698416056709885	0.6147738604302218	0.4435053727568381	0.47776593143035745	0.41690199483861407	0.5876445076543807	0.30956888653329295	0.4176089828564547	0.4150379406912315	0.389748704710144	0.28014436207975313	0.12372586183075387	0.2033769192584417	0.09822701378475321	0.663304284892299	0.3526151691080448	0.5037206423436176	0.4247896728175115	0.438427086542399	0.1895971098440422	0.40743756773814266	0.2865128008314901
236	239_PDF	http://www.bradescori.com.br/wp-content/uploads/sites/541/2021/06/RI_ING_2020-2.pdf	2020	Integrated Report	Banco Bradesco	BBDC4.SA	2020-02-01	Latin America	Public Company	Diversified Banks	296.0	0.12028622723140621	0.2512433132885166	0.17254058288398944	0.18460216234461688	0.12954222922202596	0.1901418986234889	0.1655827021598051	0.2420891345942734	0.2356795903985804	0.1908867228785711	0.10975732170943234	0.06047741126641566	0.28615487219802943	0.08084327365548885	0.3283958108474423	0.32120125060004784	0.2645767465365186	0.2775396324365217	0.1931837972476654	0.16453729967670752	0.38843186850472944	0.14144066848464346
237	240_PDF	https://banco.bradesco/assets/classic/pdf/sustentabilidade/Climate%20Change_Bradesco-1.pdf	2020	Sustainability Report	Banco Bradesco	BBDC4.SA	2020-02-01	Latin America	Public Company	Diversified Banks	13.0	0.40663605032677064	0.6710597046996268	0.5058644537557586	0.5278619755101338	0.48198998458369563	0.6788194745862752	0.2620808748973748	0.44708763555560804	0.46058672305114445	0.39968756368680364	0.30485835496671077	0.10821253813292367	0.20411926330334712	0.10508617621750356	0.7292908437424497	0.3814150276731208	0.5556858436562895	0.4826498701226678	0.48555560412115595	0.15271673221082238	0.4615055937817048	0.2945589835402684
238	241_PDF	https://api.mziq.com/mzfilemanager/v2/d/80f2e993-0a30-421a-9470-a4d5c8ad5e9f/0e281cbf-9619-431e-8728-73cc5a34833e?origin=2	2019	Integrated Report	Banco Bradesco	BBDC4.SA	2020-02-01	Latin America	Public Company	Diversified Banks	252.0	0.1025167663411144	0.2616329050120833	0.14978201075977735	0.16636307778943304	0.11920605830324835	0.17145004089056143	0.164872440566376	0.24241074818872793	0.23175079897829076	0.17327304701325622	0.09508199242607372	0.05208347116781821	0.2871166389944131	0.07769537320300285	0.34762451987175785	0.3299790010750116	0.2636177499622178	0.3033200056690167	0.19464422854549077	0.17318089524156013	0.39641900668099195	0.14245271177379512
239	242_PDF	https://api.mziq.com/mzfilemanager/v2/d/80f2e993-0a30-421a-9470-a4d5c8ad5e9f/60f795f1-ed7a-417e-88a2-ff01ed624f97?origin=2	2018	Integrated Report	Banco Bradesco	BBDC4.SA	2020-02-01	Latin America	Public Company	Diversified Banks	115.0	0.09763951532746724	0.2419818056273125	0.13842293188887744	0.15492775203373424	0.10840202490205615	0.14988723941465287	0.16372059019156596	0.23788312708539	0.22678738122500203	0.16507244481905553	0.09169893192038464	0.0526933649739765	0.3039601783946552	0.07774764016373072	0.32892775606157854	0.32266804818036027	0.25479204563223656	0.2872182459519532	0.18522608547706992	0.17804426455095215	0.3914450748974706	0.14036515102959823
240	243_PDF	https://api.mziq.com/mzfilemanager/v2/d/80f2e993-0a30-421a-9470-a4d5c8ad5e9f/0d30a187-4bf4-4aaa-a636-906e32b80643?origin=2	2017	Integrated Report	Banco Bradesco	BBDC4.SA	2020-02-01	Latin America	Public Company	Diversified Banks	68.0	0.1126658463276268	0.24960731285795218	0.15418795118831588	0.17198961089457573	0.12929257690397095	0.17338848360325987	0.1719610049169501	0.24122695838583566	0.22799728305897785	0.1689751678658813	0.11092911212466605	0.05668589172020887	0.2960862894171103	0.08251062449551316	0.33957488879540215	0.3564627989559198	0.2998281476810275	0.3266354341528292	0.22248747967570626	0.1851703899063054	0.4289616949351843	0.15768472980766823
241	244_PDF	https://www.bradescori.com.br/wp-content/uploads/sites/541/2021/03/Integrated-Report-2016.pdf	2016	Integrated Report	Banco Bradesco	BBDC4.SA	2020-02-01	Latin America	Public Company	Diversified Banks	182.0	0.11020080288939926	0.24641160134677423	0.1466244325908553	0.15883029629862158	0.11231591311727204	0.15991223211425745	0.15799648132476718	0.23648885250713167	0.2385856557457758	0.16802387124791238	0.09558994912148346	0.06467818119673842	0.2873013318896252	0.06969686989394311	0.31769817008819906	0.3293535823448485	0.24892273882369167	0.26814270761716463	0.17059145689120875	0.18826146184442608	0.3684668691530244	0.13522966693690924
242	245_PDF	https://www.banktrack.org/download/integrated_report_2015_1/integrated_report_2015.pdf	2015	Integrated Report	Banco Bradesco	BBDC4.SA	2020-02-01	Latin America	Public Company	Diversified Banks	142.0	0.08299927431416375	0.20464433367441393	0.12561723835412625	0.13907094829505315	0.09521924093459376	0.13221324979721036	0.13867199409706096	0.20138189582469798	0.19284004706822078	0.14476937703236745	0.07923558248796421	0.05281353144811799	0.28411489089222675	0.05802838013864747	0.29183637301938986	0.3240511511284946	0.22458374594438016	0.2616943558767185	0.15015446672435176	0.183688272395064	0.38720804606597675	0.11153867760538973
243	246_PDF	https://api.mziq.com/mzfilemanager/v2/d/80f2e993-0a30-421a-9470-a4d5c8ad5e9f/d74b96c0-abfd-4e6a-a08a-f621525ab909?origin=1	2014	Integrated Report	Banco Bradesco	BBDC4.SA	2020-02-01	Latin America	Public Company	Diversified Banks	115.0	0.10006762889530851	0.23560158747040766	0.14342524755410743	0.150555585356107	0.11387018449422169	0.1518239642023532	0.1583200237205599	0.25820396293889	0.25052795048263704	0.15797146978880508	0.0994721597495504	0.06529787979124808	0.304899028566697	0.0746909169308811	0.34341306070883315	0.3447622145854642	0.2581388303402437	0.3091797103462785	0.19121405829003862	0.20049083177076293	0.40918257917349665	0.13830691688309762
250	254_PDF	https://ir.davivienda.com/wp-content/uploads/2022/04/Banco-Davivienda-Annual-Report-2021.pdf	2021	Annual Report	Banco Davivienda SA	DVI_p.CN	2020-12-01	Latin America	Public Company	Diversified Banks	225.0	0.1922296815636645	0.29589379828915796	0.18214506278582498	0.19175686728477626	0.15518061229493743	0.24305630487404245	0.17974888912977216	0.25747760222123045	0.3005490150339575	0.19136482598448334	0.15862880384971179	0.0684532131534736	0.26866412642629667	0.07409096099260673	0.44693574701616834	0.328378977894455	0.32261624683649587	0.3587389735666149	0.2642192094872642	0.18255687262537976	0.35388346664925036	0.17107601674222775
251	255_PDF	https://sostenibilidad.davivienda.com/en/wp-content/uploads/2022/03/DAV-TCFD-2021-ENG.pdf	2021	TCFD Report	Banco Davivienda SA	DVI_p.CN	2020-12-01	Latin America	Public Company	Diversified Banks	35.0	0.32520114662541544	0.4390835135648388	0.3630528739167184	0.3994743467120875	0.35995009309370296	0.48513958132813256	0.3061133688906835	0.43490133764265193	0.3787234322588078	0.3358689359473698	0.25930860303411285	0.08035965514705923	0.2030466331525776	0.08170331900303683	0.5122952551972986	0.35891618091982197	0.4698509073184495	0.35486441889018183	0.3543974474457661	0.3484669175648116	0.3498338413607169	0.2253948901561769
252	256_PDF	https://sostenibilidad.davivienda.com/en/wp-content/uploads/2021/05/Banco-Davivienda-2020-Annual-Report-1.pdf	2020	Annual Report	Banco Davivienda SA	DVI_p.CN	2020-12-01	Latin America	Public Company	Diversified Banks	221.0	0.12839502090595284	0.2754822222768154	0.1812057669387909	0.1770368342704811	0.12720831396474994	0.20767962667444134	0.1699838547788588	0.23580272823391035	0.25765337885048256	0.1746580124622107	0.14578432124356783	0.060558053257783184	0.3005492035767149	0.06909202686833932	0.4620162712823342	0.36215987201521366	0.26831479947474934	0.37208370482181075	0.24171634272551829	0.1969263715778067	0.41864888441326426	0.13037970698475335
253	257_PDF	https://ir.davivienda.com/wp-content/uploads/2021/09/DAV-Annual-Corporate-Governance-Report-2020-18.may_.2021-jb-toc-4.pdf	2020	Corporate Governance Report	Banco Davivienda SA	DVI_p.CN	2020-12-01	Latin America	Public Company	Diversified Banks	26.0	0.1011252486033606	0.2752174988991636	0.10775038391505934	0.13188570150396603	0.09545704184110071	0.11591090040396897	0.2485433798381389	0.34896732619054677	0.40768532960378084	0.17945705853365806	0.10947613634482241	0.08806817976931884	0.6151013756752945	0.08703902168493571	0.36354159475254383	0.2699308092257675	0.30339007340827623	0.3786578236856214	0.22677394447910143	0.2117595404796153	0.35047155812527125	0.19630657887459174
254	258_PDF	https://ir.davivienda.com/wp-content/uploads/2021/07/DAV-Corporate-Governance-Report-Jan-Dec-2019.pdf	2019	Corporate Governance Report	Banco Davivienda SA	DVI_p.CN	2020-12-01	Latin America	Public Company	Diversified Banks	19.0	0.141907444010576	0.2865585304517299	0.1211996828194242	0.14766045626980484	0.09954868934699335	0.129524200608721	0.2647675309353508	0.36050246010534465	0.4241314968466759	0.21573567805287894	0.1288562805968104	0.08980549049098045	0.6555960396537557	0.10064991496532456	0.33316632923670114	0.2646147163468413	0.31412394255399706	0.34831795366480944	0.2215457683778368	0.17576468633153128	0.36186645274050533	0.22400853314204142
255	259_PDF	https://sostenibilidad.davivienda.com/en/wp-content/uploads/2021/05/sustainabilityReport2019-1.pdf	2019	Annual Report	Banco Davivienda SA	DVI_p.CN	2020-12-01	Latin America	Public Company	Diversified Banks	200.0	0.11654388877518954	0.2564769318207371	0.16228601181567576	0.17150306142699343	0.11144001415040587	0.1865918081075532	0.1562584635274715	0.23508151847838293	0.24460431867392732	0.1710230559330448	0.10173676945581896	0.0631142374727813	0.2751908489707522	0.07969630953686575	0.4078157969691635	0.36499900931662926	0.2633591332460432	0.31660542330204167	0.21183529003834836	0.19448265411874316	0.415708166092292	0.13835888570368773
256	260_PDF	https://ir.davivienda.com/wp-content/uploads/2021/07/corporate-governance-report-2018.pdf	2018	Corporate Governance Report	Banco Davivienda SA	DVI_p.CN	2020-12-01	Latin America	Public Company	Diversified Banks	16.0	0.13724582323874554	0.3045098477422334	0.14022526400026236	0.16454450227551995	0.1224140459651012	0.13979345106878277	0.284251323676528	0.3902911826457202	0.4515049188537935	0.20070491103657348	0.11918014248594049	0.09729287803453286	0.5835028921492991	0.09150245487798145	0.3599217160052694	0.28451412870235476	0.32078858431164936	0.34911394584099803	0.24104999912597766	0.20226971160690507	0.38862539109963495	0.21698391821185967
257	261_PDF	https://sostenibilidad.davivienda.com/en/wp-content/uploads/2020/07/sustainabilityReport2018.pdf	2018	Sustainability Report	Banco Davivienda SA	DVI_p.CN	2020-12-01	Latin America	Public Company	Diversified Banks	125.0	0.12901842587827242	0.25681836160667126	0.15729178967651852	0.17356700859734311	0.09247772411497827	0.20220859504511238	0.11431444253190703	0.18080430403117964	0.18124149349196778	0.19566849586369148	0.10016884444958477	0.04174953782769292	0.25386193298639503	0.06457810527502358	0.3813338604843859	0.34148173627084194	0.2245173179815061	0.25480486700222016	0.18564757572578158	0.16313719590963727	0.41609073995325196	0.09772445505461062
258	262_PDF	https://www.davivienda.com/wps/wcm/connect/personas/397379e8-e48b-4fd1-8afd-013cf368aea6/Extended+Report+2017.pdf?MOD=AJPERES&CACHEID=ROOTWORKSPACE.Z18_GIL0H840OO7LD0Q8IFBEF1QIF4-397379e8-e48b-4fd1-8afd-013cf368aea6-meSAXK2	2017	Annual Report	Banco Davivienda SA	DVI_p.CN	2020-12-01	Latin America	Public Company	Diversified Banks	97.0	0.13003128094947408	0.2441037478890167	0.14848000563446379	0.16092771736228578	0.0946283595815553	0.19029605736872357	0.1398400052901462	0.207867613914589	0.19802037750409157	0.1941645840640226	0.11199250521996915	0.046873764117933134	0.2568082523749003	0.06585835424928783	0.37483790116549304	0.31661372881962985	0.23552921639247235	0.2711449623338132	0.1886651534397807	0.17248877152708622	0.42515459754745166	0.11865304207963838
259	263_PDF	https://sostenibilidad.davivienda.com/en/wp-content/uploads/2020/07/sustainabilityReport2016.pdf	2016	Sustainability Report	Banco Davivienda SA	DVI_p.CN	2020-12-01	Latin America	Public Company	Diversified Banks	96.0	0.13276953942240394	0.2825116730555437	0.16778235400378827	0.16709827436251312	0.10304833819520912	0.20398292342648502	0.13289878978986214	0.2128379791376755	0.2108305803460103	0.18920039806375785	0.11655521429354539	0.05022677978294437	0.26210872390861173	0.06752597198919948	0.40321686636520376	0.3209510755310748	0.24498030628240486	0.294532555834671	0.2149832698524906	0.16524134537401333	0.4241250616927959	0.11230204146863709
260	264_PDF	https://sostenibilidad.davivienda.com/en/wp-content/uploads/2020/07/sustainabilityReport2015.pdf	2015	Sustainability Report	Banco Davivienda SA	DVI_p.CN	2020-12-01	Latin America	Public Company	Diversified Banks	108.0	0.12736039093566356	0.2778414218560165	0.1862203170838154	0.19283930067052057	0.10739951547354945	0.22515508470982062	0.1426760823522298	0.21286966006204572	0.19969136571443682	0.21534373825998557	0.11802145737314738	0.04761837664297775	0.29637796117632703	0.0839725397996056	0.40481370321816634	0.3487282137681741	0.2518321800602741	0.29823638410303366	0.21759041513211397	0.16773806954958198	0.46525261143913565	0.12321794834123223
261	265_PDF	https://ir.davivienda.com/wp-content/uploads/2021/07/annual-report-2014.pdf	2014	Annual Report	Banco Davivienda SA	DVI_p.CN	2020-12-01	Latin America	Public Company	Diversified Banks	39.0	0.08531169317896567	0.24072925554291852	0.12527825170073578	0.1149219598099843	0.08967167088247556	0.12748266867168181	0.1473403495448506	0.22841373457408104	0.2903562433852088	0.08171730723964982	0.08466899807989263	0.07421928373897599	0.2562777449177872	0.06210123148877102	0.5189079199777356	0.3557665825622928	0.24574755580684218	0.4015271857009562	0.2069264578532661	0.21713213465489045	0.38660788148439357	0.1365698074726495
262	266_PDF	https://sostenibilidad.davivienda.com/en/wp-content/uploads/2020/07/sustainabilityReport2014.pdf	2014	Sustainability Report	Banco Davivienda SA	DVI_p.CN	2020-12-01	Latin America	Public Company	Diversified Banks	82.0	0.1488306644451855	0.2869752280942023	0.2029373117823422	0.19737316739217772	0.11442251516139114	0.22589634778216272	0.16153610182920997	0.23148523398968593	0.20357089345487664	0.2242254091724475	0.12561700294416844	0.05284607065372573	0.2627693757827839	0.0997070599057327	0.3901676852048537	0.34119685977178565	0.26960900516512437	0.29953905616603466	0.22681953028138	0.14893154634270342	0.42600546676197354	0.14146549950034926
263	267_PDF	https://ir.davivienda.com/wp-content/uploads/2021/07/davivienda-informe-de-gestio-n-2013-ingles.pdf	2013	Annual Report	Banco Davivienda SA	DVI_p.CN	2020-12-01	Latin America	Public Company	Diversified Banks	46.0	0.06974049105120333	0.23613765666342001	0.11944669551699741	0.10575839240045008	0.09058026397302511	0.118188997419319	0.13898339686854094	0.21286173998888838	0.2738678632071651	0.06567035562171519	0.07077542604768977	0.07594393790031158	0.25677589651947047	0.050543340636551845	0.49950500917079077	0.3635002431517635	0.2360998679034631	0.3872598265261982	0.18886625726224648	0.22339982409337614	0.4059595605037669	0.11682745645833834
264	268_PDF	https://sostenibilidad.davivienda.com/en/wp-content/uploads/2020/07/sustainabilityReport2013.pdf	2013	Sustainability Report	Banco Davivienda SA	DVI_p.CN	2020-12-01	Latin America	Public Company	Diversified Banks	77.0	0.13243619483879523	0.28030177399792683	0.1949844189284984	0.19629356157767103	0.1206880597664647	0.21753324976521585	0.15200138205516073	0.209812396029135	0.2137457630939488	0.2064679621526534	0.11461802208190162	0.051000859314486655	0.282300218205283	0.08887796646247721	0.39953772781392394	0.33977068628297324	0.26608406162069076	0.2858242548216188	0.21494011122743992	0.16917478816675158	0.46109002659739035	0.14785120871998642
265	269_PDF	https://ir.davivienda.com/wp-content/uploads/2021/07/july-december.pdf	2012	Annual Report	Banco Davivienda SA	DVI_p.CN	2020-12-01	Latin America	Public Company	Diversified Banks	48.0	0.09341306139073416	0.22977933935698722	0.14260331853625438	0.1333208032612808	0.10638878837928369	0.13717126853013933	0.1593619742014578	0.23060946675265107	0.28370300440095025	0.10110969363659486	0.09296809712194345	0.0730135733550266	0.25500674769408127	0.06374243316498761	0.5020714936854244	0.35479904337944645	0.24559162056654307	0.4123260773505258	0.20999940979264223	0.20943917198376966	0.42070511458007526	0.12723110755954836
266	270_PDF	https://ir.davivienda.com/wp-content/uploads/2021/07/davivienda-report-jul-dec-2011.pdf	2011	Annual Report	Banco Davivienda SA	DVI_p.CN	2020-12-01	Latin America	Public Company	Diversified Banks	31.0	0.04681325947354056	0.16504755838321664	0.07782937902583793	0.07956447972793061	0.07340429222303495	0.08251286150271486	0.14798531027649142	0.17426682489502401	0.22240850566979717	0.07825763896453625	0.055519078354975035	0.06038651865842354	0.24176524085572587	0.04551779076178066	0.3619076161988009	0.3482544238619805	0.20132689137354423	0.32642702346158053	0.1396525601586239	0.21632808245518595	0.3978850262727202	0.09851130687198953
267	271_PDF	https://ir.davivienda.com/wp-content/uploads/2021/07/report-december-2010.pdf	2010	Annual Report	Banco Davivienda SA	DVI_p.CN	2020-12-01	Latin America	Public Company	Diversified Banks	29.0	0.09147967673802687	0.22465178487190512	0.1408118799182626	0.13656347549235742	0.11558803088725052	0.151553962075541	0.17145863096123137	0.23783291530465553	0.2991358116254739	0.09119367435335114	0.07732673800946117	0.0757856434130291	0.28313987351340286	0.05505621356689831	0.4699738722130725	0.346822228015366	0.23435582919764897	0.38284417586698133	0.18539251382184815	0.23001793350276073	0.3935159540588109	0.11780512789079878
268	272_PDF	https://bci-cdn.azureedge.net/uploads/a43bfcc0-aaee-44b5-9261-6f4021748bdd/original/BCI-2021_MEM_ENG.pdf	2021	Annual Report	Banco de credito e inversiones	BCI.SN	2021-08-01	Latin America	Public Company	Diversified Banks	197.0	0.09572898454881328	0.22892615378204667	0.13830615605108498	0.13863315977335616	0.10691661108802254	0.1500883452626153	0.16504456932810327	0.241073386440365	0.23899801615205243	0.1371165641346837	0.09561508889569194	0.05981437569224707	0.3120742927154309	0.06627031364570929	0.3618364950476859	0.3338150944442801	0.2449893452755953	0.34030270208960856	0.18352231535807115	0.20721142545715776	0.46238895675370323	0.13710573070724338
269	273_PDF	https://bci-cdn.azureedge.net/uploads/cfc239d0-9b8d-493f-9757-7436a79183ff/original/BCI-2020_English_Final_04.pdf	2020	Annual Report	Banco de credito e inversiones	BCI.SN	2021-08-01	Latin America	Public Company	Diversified Banks	125.0	0.0909111459631382	0.22772629509590978	0.12983215988767072	0.13139008186458914	0.10097592353154299	0.1374170337731751	0.16776718086866468	0.24050554432214455	0.23919752598454475	0.12659294882933417	0.09480642186731711	0.054135333188822146	0.2970612498970542	0.06547342945346364	0.37158009201564013	0.3565056727558592	0.25871455662296206	0.3650208015749862	0.19950624830868224	0.19786917136280027	0.45964598164975695	0.13094409561737616
270	274_PDF	https://bci-cdn.azureedge.net/uploads/b18e7540-f85d-4daf-984b-9dde7092d067/original/Memoria_BCI_ing_05.pdf	2019	Annual Report	Banco de credito e inversiones	BCI.SN	2021-08-01	Latin America	Public Company	Diversified Banks	136.0	0.09062250072225783	0.24031220164684716	0.12428754289422007	0.12580464953210715	0.09227048282769418	0.12389274515731136	0.1807174144480169	0.26620247219674165	0.25048003939751645	0.13500480212374547	0.09183703765908306	0.059679119190099945	0.31178422398882144	0.06636498299351795	0.35513347835000236	0.3165317220524248	0.2624970123379924	0.3440600304708928	0.18254855830804956	0.1919308821260476	0.4351510008478005	0.14776091997291985
271	275_PDF	https://bci-cdn.azureedge.net/uploads/ad7a2e43-890e-4a07-bd5b-fc6762a28f69/original/Bci_2018_Ingle_s_FINAL.pdf	2018	Annual Report	Banco de credito e inversiones	BCI.SN	2021-08-01	Latin America	Public Company	Diversified Banks	90.0	0.0655575049862316	0.2093087095689638	0.10806417628791012	0.12037843043003624	0.07953811467755532	0.11234406028716708	0.15763649845018132	0.22366708969415802	0.20195021368810748	0.11881146949639872	0.07873633264777978	0.05199171814864602	0.27945967220236784	0.06415615080371519	0.318358674644479	0.32547117268171893	0.234295673469537	0.3279355975888326	0.15687166116731746	0.17893095846630777	0.44550993839686204	0.12917992289007144
272	276_PDF	https://bci-cdn.azureedge.net/uploads/47bfba3e-39c9-46a6-bb61-e571baffd0f7/original/Bci_2018_Ingle_s_FINAL.pdf	2018	Sustainability Report	Banco de credito e inversiones	BCI.SN	2021-08-01	Latin America	Public Company	Diversified Banks	90.0	0.0655575049862316	0.2093087095689638	0.10806417628791012	0.12037843043003624	0.07953811467755532	0.11234406028716708	0.15763649845018132	0.22366708969415802	0.20195021368810748	0.11881146949639872	0.07873633264777978	0.05199171814864602	0.27945967220236784	0.06415615080371519	0.318358674644479	0.32547117268171893	0.234295673469537	0.3279355975888326	0.15687166116731746	0.17893095846630777	0.44550993839686204	0.12917992289007144
273	277_PDF	https://bci-cdn.azureedge.net/uploads/769a31f6-02e4-4989-8eaa-4d6109f6ab01/original/Memoria_BCI_2017_FINAL_INGLES.pdf	2017	Annual Report	Banco de credito e inversiones	BCI.SN	2021-08-01	Latin America	Public Company	Diversified Banks	96.0	0.05838824666120487	0.190872187847076	0.09533359491031175	0.10108644349297287	0.06956228474684303	0.09632262391638852	0.14427028152622123	0.20885559850351731	0.2071914098461624	0.10030276216678007	0.07070133236952417	0.05161775987128613	0.2729008991765973	0.058436211032340694	0.3107004641225428	0.2998372978634268	0.21879104548515815	0.3192156822941102	0.15335861527704955	0.20028969353130147	0.42012710425533195	0.12326653716804294
274	278_PDF	https://bci-cdn.azureedge.net/uploads/aa091107-8d87-4f9f-9829-71710f87ab80/original/Memoria_BCI_2017_FINAL_INGLES.pdf	2017	Sustainability Report	Banco de credito e inversiones	BCI.SN	2021-08-01	Latin America	Public Company	Diversified Banks	96.0	0.05838824666120487	0.190872187847076	0.09533359491031175	0.10108644349297287	0.06956228474684303	0.09632262391638852	0.14427028152622123	0.20885559850351731	0.2071914098461624	0.10030276216678007	0.07070133236952417	0.05161775987128613	0.2729008991765973	0.058436211032340694	0.3107004641225428	0.2998372978634268	0.21879104548515815	0.3192156822941102	0.15335861527704955	0.20028969353130147	0.42012710425533195	0.12326653716804294
275	279_PDF	https://bci-cdn.azureedge.net/uploads/90dc87da-28d5-44d8-b0b4-5f604e37cf7c/original/Bci_Integrated_Annual_Report_2016_Eng_Final_1_.pdf	2016	Annual Report	Banco de credito e inversiones	BCI.SN	2021-08-01	Latin America	Public Company	Diversified Banks	291.0	0.06415923053648892	0.17590209978798566	0.10172369896858272	0.10509500524573066	0.07915869688244974	0.0996253573503809	0.15654529824004493	0.22225103075694091	0.23459938784204673	0.10791890741536661	0.06757521453291344	0.06828279179945143	0.2766260993318856	0.05388662102397418	0.2774023524990941	0.2883080097994145	0.20157417211253617	0.28471641182763396	0.1511182076911074	0.2157024967125085	0.37497911914852045	0.12231720107223897
276	280_PDF	https://bci-cdn.azureedge.net/uploads/05f3eab7-d595-490e-8939-36fc5f146ebe/original/Bci_Integrated_Annual_Report_2016_Eng_Final_1_.pdf	2016	Sustainability Report	Banco de credito e inversiones	BCI.SN	2021-08-01	Latin America	Public Company	Diversified Banks	291.0	0.06415923053648892	0.17590209978798566	0.10172369896858272	0.10509500524573066	0.07915869688244974	0.0996253573503809	0.15654529824004493	0.22225103075694091	0.23459938784204673	0.10791890741536661	0.06757521453291344	0.06828279179945143	0.2766260993318856	0.05388662102397418	0.2774023524990941	0.2883080097994145	0.20157417211253617	0.28471641182763396	0.1511182076911074	0.2157024967125085	0.37497911914852045	0.12231720107223897
277	281_PDF	https://bci-cdn.azureedge.net/uploads/b74160bf-499e-42a9-9a79-e5ee69f6b84d/original/BciAnnualReport2015_130416.pdf	2015	Annual Report	Banco de credito e inversiones	BCI.SN	2021-08-01	Latin America	Public Company	Diversified Banks	167.0	0.06690161669722493	0.17994244891911781	0.10312547796310191	0.10831300508819633	0.0765937459065387	0.109462063731047	0.14355453658029946	0.2024298291578043	0.19679393261830422	0.11099418394978315	0.06844444278402133	0.053045861868407665	0.2865509986114717	0.05777677655439043	0.2761577614168417	0.2900538750156056	0.20613049813307494	0.2735007953795668	0.1473771459409285	0.17760941651739426	0.3947086316664765	0.10397352335935209
278	282_PDF	https://bci-cdn.azureedge.net/uploads/059cc54f-c4db-4dae-adcd-dbc3780385a8/original/BciAnnualReport2015_130416.pdf	2015	Sustainability Report	Banco de credito e inversiones	BCI.SN	2021-08-01	Latin America	Public Company	Diversified Banks	167.0	0.06690161669722493	0.17994244891911781	0.10312547796310191	0.10831300508819633	0.0765937459065387	0.109462063731047	0.14355453658029946	0.2024298291578043	0.19679393261830422	0.11099418394978315	0.06844444278402133	0.053045861868407665	0.2865509986114717	0.05777677655439043	0.2761577614168417	0.2900538750156056	0.20613049813307494	0.2735007953795668	0.1473771459409285	0.17760941651739426	0.3947086316664765	0.10397352335935209
279	283_PDF	https://bci-cdn.azureedge.net/uploads/2f13b10f-9c52-4ac8-9180-587a3bfe7529/original/AnnualReport14.pdf	2014	Annual Report	Banco de credito e inversiones	BCI.SN	2021-08-01	Latin America	Public Company	Diversified Banks	213.0	0.047766846079541854	0.15568437110639735	0.08729118343313265	0.09011102713893455	0.0758938563036439	0.08457738408970682	0.14411926725472288	0.21235655367410847	0.22768358508867373	0.0833272349018655	0.053966151705806945	0.0680247431235495	0.2627333063820394	0.04891498178257574	0.28173228766228686	0.2722260883846508	0.19076039034138545	0.29744944813158947	0.1395186219565778	0.24923198014440087	0.36447339313818716	0.1163261457796497
280	284_PDF	https://bci-cdn.azureedge.net/uploads/67f5bb86-a73b-4055-bc36-702d5f9985c5/original/report-2014.pdf	2014	Sustainability Report	Banco de credito e inversiones	BCI.SN	2021-08-01	Latin America	Public Company	Diversified Banks	136.0	0.10596394745222501	0.2335465836889813	0.14468105722131594	0.15160328689353567	0.09668723146809206	0.1546277574533979	0.16619927809789964	0.23953190531148663	0.23622990853098624	0.16042212994908464	0.09623113249313042	0.06505663347128024	0.32507890135541895	0.07305007914701413	0.3207774978505105	0.3226552091877276	0.23008744277518814	0.2770902107767462	0.18049726649006612	0.1689772273874629	0.40062461929395016	0.14133970857213782
281	285_PDF	https://bci-cdn.azureedge.net/uploads/3e326ada-f665-4fc8-9bf6-d85b933fabea/original/annual-report-2013.pdf	2013	Annual Report	Banco de credito e inversiones	BCI.SN	2021-08-01	Latin America	Public Company	Diversified Banks	50.0	0.03734665526622802	0.1478601446849017	0.0797086534566501	0.08526253805375515	0.06603939624233768	0.07843139611946823	0.1341254536600071	0.19441354285654483	0.16768376524493842	0.07641761942260145	0.05561161750089543	0.05865342003613892	0.25785640423157385	0.05420271904486647	0.2712406589333896	0.2928781955083869	0.20171915496090911	0.30734968488848813	0.1399967833483832	0.1827575134421462	0.4085416659445239	0.11312602500761329
282	286_PDF	https://bci-cdn.azureedge.net/uploads/c252b9c4-30b0-4eec-8976-15d47805d1dd/original/report-2013.pdf	2013	Sustainability Report	Banco de credito e inversiones	BCI.SN	2021-08-01	Latin America	Public Company	Diversified Banks	137.0	0.11149441052941665	0.2388523928585568	0.14948816116601552	0.15655763511500137	0.0923995797819307	0.16065341572963468	0.17398295628609853	0.25092994634151583	0.23669131931343423	0.17090602445540165	0.10337657534516646	0.06418212727297372	0.3218185663899317	0.07837575095422013	0.30824437578553315	0.32274403702452487	0.23977739967356237	0.2718253106403868	0.17586333408890278	0.14555445552484952	0.39982294562189974	0.13999354027170288
283	287_PDF	https://bci-cdn.azureedge.net/uploads/d4af8530-89d1-4916-b9c7-c60ab37552d7/original/AnnualReport12.pdf	2012	Annual Report	Banco de credito e inversiones	BCI.SN	2021-08-01	Latin America	Public Company	Diversified Banks	192.0	0.045925475888284176	0.15254627318879393	0.08448661281262193	0.09045658892163001	0.07412715060201844	0.08481781994077338	0.14829557836935872	0.21533786146137449	0.20866270590537245	0.08400916543184028	0.05610146002411019	0.06541144751589827	0.2520139068331593	0.051428862854268696	0.2912489197831209	0.28743505208874365	0.20202121606693804	0.3125241577017995	0.1467200119154971	0.2255220942145223	0.36595650431489024	0.1206858314430396
284	288_PDF	https://bci-cdn.azureedge.net/uploads/66cc1b37-1ca9-461d-a7ce-20df958ebe3c/original/report-2012.pdf	2012	Sustainability Report	Banco de credito e inversiones	BCI.SN	2021-08-01	Latin America	Public Company	Diversified Banks	134.0	0.09876253812541183	0.2320072935572943	0.1370421259809919	0.14384118023146958	0.09088773674201851	0.1483341146256336	0.1635275537706769	0.23488641678341918	0.2172114155502429	0.15890115203714308	0.08827201519301972	0.05550562817434539	0.29845919467267923	0.07047772277249788	0.3136465589783812	0.30367625307965074	0.22858199262424167	0.27659824455649307	0.16772815888397435	0.1348789853755406	0.38771786295174493	0.1300915204365076
285	289_PDF	https://bci-cdn.azureedge.net/uploads/03fdd153-2c9b-4b42-942a-5262ea162513/original/AnnualReport11.pdf	2011	Annual Report	Banco de credito e inversiones	BCI.SN	2021-08-01	Latin America	Public Company	Diversified Banks	98.0	0.05480442940199791	0.1813485865689968	0.08508683965694205	0.09355070962512678	0.06966762553972383	0.09193019504861633	0.15703729955762305	0.21250318649077057	0.22443442169947228	0.09297959833507567	0.06797399685461969	0.06373854554725845	0.29800642331497074	0.05876380298453249	0.3261773390971222	0.30243654608340514	0.22446755480793207	0.3365052448399069	0.15818325133938882	0.18527858167906539	0.40064595332880026	0.133108543297833
286	290_PDF	https://bci-cdn.azureedge.net/uploads/0335f13e-f8b7-46c7-9631-06d32dd74f15/original/report-2011.pdf	2011	Sustainability Report	Banco de credito e inversiones	BCI.SN	2021-08-01	Latin America	Public Company	Diversified Banks	60.0	0.11122239295759673	0.24207952304088395	0.15095168969216916	0.15418697466044912	0.10250003012107217	0.16238675661924803	0.1801769720721363	0.25175714621914347	0.24169999648288384	0.17010754912459314	0.10360579904406966	0.06167688936278451	0.3027369843519343	0.06903978364897988	0.3087432477951701	0.30360377364475755	0.2440498929044737	0.2702181556619788	0.1775255614127276	0.14727923517376026	0.3728589817592795	0.14550392604773316
287	291_PDF	https://bci-cdn.azureedge.net/uploads/56731823-45b0-4a4d-8be7-18c78f3cedfd/original/AnnualReport10.pdf	2010	Annual Report	Banco de credito e inversiones	BCI.SN	2021-08-01	Latin America	Public Company	Diversified Banks	81.0	0.045392379965915955	0.1613931222231224	0.0835428132815616	0.09455432322723044	0.07236013052091914	0.08528278335292751	0.14114262646553985	0.19340782114425412	0.18896107668159223	0.08421208170426017	0.05861421188596034	0.061810906623726763	0.28046033284171124	0.0577413728535351	0.319194756051688	0.33159081369456134	0.2171146358241973	0.3392508509182283	0.1586452132515952	0.2042481659883018	0.40407633020293804	0.12254886785890019
288	292_PDF	https://bci-cdn.azureedge.net/uploads/b072692b-b4a8-43e9-9165-fe9f7a803e88/original/report-2010.pdf	2010	Sustainability Report	Banco de credito e inversiones	BCI.SN	2021-08-01	Latin America	Public Company	Diversified Banks	120.0	0.11280939770398385	0.2639852490959115	0.16444063784013332	0.16650033538483727	0.12361926764841215	0.1781654874101376	0.19867239758214356	0.27650391741715485	0.2611846750929785	0.18700796893358632	0.1147413185280031	0.06578545328389653	0.3271155910779279	0.07068943801191954	0.3351780876819362	0.30561796027823795	0.2622078018857491	0.290203117462796	0.1860685690989872	0.1753321142599486	0.38203573841526706	0.15929202297809328
289	293_PDF	https://www.grupbancsabadell.com/corp/files/1454451076044/einf_bs_2021_eng.pdf?bsb=RmlsZV9DLTE0NTQ0NTEwNzYwNDQtMTM3NDA5ODA3OTg5NQ	2021	Sustainability Report	Banco de Sabadell SA	SABE.MC	2020-11-01	Europe	Public Company	Diversified Banks	128.0	0.1520206745479713	0.28509457000370664	0.18940763761726612	0.20017558641325325	0.13449606237703124	0.23769344014727442	0.1440290127766789	0.23823236466097977	0.2419353365305935	0.22390050212055154	0.116757713995446	0.05571024457947352	0.2753522208489332	0.06177454510573823	0.3883222465515723	0.30744075421342765	0.2453915451672872	0.2830049299857787	0.2113627236285328	0.15274533262516557	0.3851062352963438	0.12520335233503307
290	294_PDF	https://www.grupbancsabadell.com/memoria2021/en/pdf/annual-report-2021.pdf	2021	Annual Report	Banco de Sabadell SA	SABE.MC	2020-11-01	Europe	Public Company	Diversified Banks	670.0	0.0900419259810202	0.21172794121437746	0.12180531993727305	0.12671852121821534	0.09724968951973721	0.13500759939260012	0.15570968251441428	0.24086747367135036	0.2724538225421156	0.1400321642413547	0.08392786565458948	0.07039680003441313	0.33318704076019257	0.05523849289814566	0.32884996892667506	0.31922918669802364	0.21917158872206588	0.3088454454719091	0.1679214956379796	0.23422057883854927	0.37563956126267034	0.12874655123783113
291	295_PDF	https://www.grupbancsabadell.com/corp/files/1454351401274/annual_report_brochure_2020.pdf	2020	Annual Report	Banco de Sabadell SA	SABE.MC	2020-11-01	Europe	Public Company	Diversified Banks	22.0	0.10760926203452982	0.2361664266612691	0.12807075565836082	0.14786154917402503	0.10922063126519788	0.14814474247745238	0.1811519794810253	0.2535873512380446	0.3003473588480847	0.13919210447599956	0.10403240058881541	0.06888718679780141	0.3218548420878748	0.0912587414487886	0.45131411859920867	0.3511711621874323	0.27957894109732784	0.46567963471480955	0.20794581558012093	0.20214155966357794	0.4231669811454291	0.1489467836949431
292	296_PDF	https://www.grupbancsabadell.com/corp/files/1454350946468/iagc_2020_eng.pdf	2020	Corporate Governance Report	Banco de Sabadell SA	SABE.MC	2020-11-01	Europe	Public Company	Diversified Banks	92.0	0.08410451164791391	0.2439279145729323	0.10121123756479382	0.11599141635361887	0.0888328573757517	0.10392085699917625	0.2199218994736999	0.3376001866622318	0.3713903172968556	0.1425028696021434	0.09811006486156981	0.08447110420024813	0.5273279941936247	0.07206322019418339	0.3218206479784218	0.2882577112612854	0.2695944384071522	0.3496263361838886	0.1905283438093746	0.2615162458738466	0.3418703544169315	0.1915898992529548
293	297_PDF	https://www.grupbancsabadell.com/corp/files/1454350941723/einf2020_6.einf_2020_eng.pdf	2020	Sustainability Report	Banco de Sabadell SA	SABE.MC	2020-11-01	Europe	Public Company	Diversified Banks	83.0	0.1474996289534525	0.26895336925091906	0.16549228548000697	0.17803359490156023	0.11164629610567886	0.20869888780284035	0.145894194729917	0.2327665655853665	0.23679657738450155	0.21073255929540843	0.11844855971650074	0.05690596865310459	0.26975128075491706	0.0724051473867194	0.37630059009528255	0.2981775595571505	0.24751582835629088	0.29688543146513313	0.20639446702242475	0.13410733026265706	0.37119608268185994	0.12194417039438551
294	298_PDF	https://www.grupbancsabadell.com/corp/files/1454350951978/iarc_2020_eng.pdf	2020	Remuneration Report	Banco de Sabadell SA	SABE.MC	2020-11-01	Europe	Public Company	Diversified Banks	52.0	0.09893095834591792	0.22856888887943752	0.13115808097849066	0.15344565492352974	0.10255544153882523	0.1252622180100217	0.21059935097481933	0.29406948951491924	0.3457587258414942	0.17020167413417506	0.12453933833837655	0.07649268788755545	0.43847217340349415	0.08626933352735537	0.39884739633656435	0.42158230367196387	0.25979908187063994	0.31247599733607506	0.167550528969432	0.2710454220335006	0.3965085170636192	0.19025881610291923
295	299_PDF	https://www.grupbancsabadell.com/corp/files/1454351839204/consolidated-directors-report.pdf	2020	Sustainability Report	Banco de Sabadell SA	SABE.MC	2020-11-01	Europe	Public Company	Diversified Banks	278.0	0.09923035897749265	0.23649033346508072	0.12631864869796505	0.13258226744393742	0.09739918783565109	0.14727245207286657	0.15943655007275287	0.2454768719311383	0.2629237506972643	0.15327340970859113	0.0911519565703256	0.06252115261890127	0.31440213754880936	0.0638690494878473	0.3469769426873513	0.31116445808908105	0.23254018455967584	0.3331962788281114	0.17652140967253813	0.19083747899900036	0.3908396939010722	0.13009857942220876
296	300_PDF	https://www.grupbancsabadell.com/corp/files/1454347274101/ia_brochure_portada_19_eng.pdf	2019	Annual Report	Banco de Sabadell SA	SABE.MC	2020-11-01	Europe	Public Company	Diversified Banks	24.0	0.11264148766414693	0.24501546227230706	0.14774578400373237	0.1503149082279528	0.12948135259485657	0.16018708756388123	0.18107158363859321	0.23938416729771547	0.2764518936479607	0.1522338142455208	0.09812001786681253	0.05839246183498276	0.295372514673613	0.10583850056403872	0.37723735036022626	0.4654396274474575	0.2962013975571174	0.4360521529147874	0.22046270379501243	0.2312842392746651	0.4766909742116261	0.18550970811056278
297	301_PDF	https://www.grupbancsabadell.com/corp/files/1454346893533/iagc_2019_en_.pdf?bsb=RmlsZV9DLTE0NTQzNDY4OTM1MzMtMTM3NDA5ODA3OTg5NQ	2019	Corporate Governance Report	Banco de Sabadell SA	SABE.MC	2020-11-01	Europe	Public Company	Diversified Banks	86.0	0.08285125088761157	0.22841031796264769	0.10001550717662078	0.1143838636156667	0.08682454777918568	0.10321069437847138	0.21057146876542798	0.3373263136985503	0.3681235700677903	0.13594383193880072	0.09565967099915436	0.08769103960456337	0.5277983254366079	0.06420088605335092	0.3042427709318533	0.3009735236179298	0.2584340224846914	0.3214706858648661	0.18307718932197123	0.2577787605547954	0.3480033276930758	0.18667664484399427
298	302_PDF	https://www.grupbancsabadell.com/corp/files/1454347061149/einf2019_ing.pdf	2019	Sustainability Report	Banco de Sabadell SA	SABE.MC	2020-11-01	Europe	Public Company	Diversified Banks	60.0	0.10787558455498675	0.20066164893001237	0.13180972446596192	0.13981712971146448	0.08373831278927883	0.1693431750258518	0.11010492584487976	0.18197876502661106	0.17533925225010438	0.1660032004630368	0.08133283817998935	0.03731305650458248	0.2561331066757317	0.05641215644875098	0.2898202613916236	0.27106205773667186	0.20745675469673816	0.24175259983397504	0.16112010233312898	0.11884784523190575	0.3525172328237607	0.09462336188189371
299	303_PDF	https://www.grupbancsabadell.com/corp/files/1454341491814/en_infoanual_2018_ia_brochure_18_eng_simples.pdf	2018	Annual Report	Banco de Sabadell SA	SABE.MC	2020-11-01	Europe	Public Company	Diversified Banks	24.0	0.06500178184239315	0.2082902456198323	0.10617050908841555	0.12052301662466065	0.0845158483089226	0.10459587050075703	0.188128319569688	0.2661475616374186	0.2669931138898155	0.09562487158109434	0.081877035546939	0.06978051145443868	0.29262195451808004	0.07730265851805361	0.3311492389569954	0.44739345181128615	0.2597222576982209	0.38144513359898097	0.20582319595987075	0.2679073568418404	0.4331153890287334	0.20319895852280043
300	304_PDF	https://www.grupbancsabadell.com/corp/files/1454340788492/2018_en_iagc_iagc_2018_en.pdf	2018	Corporate Governance Report	Banco de Sabadell SA	SABE.MC	2020-11-01	Europe	Public Company	Diversified Banks	83.0	0.08591948799853966	0.2395157310123602	0.10897790504156447	0.12688452861462057	0.09423525170858359	0.10681347894842233	0.2146577118853143	0.3233561591624486	0.3764761790550814	0.1439789579010901	0.09034592384937326	0.09682904279575337	0.47900660049750887	0.07397120252102729	0.30156490021833077	0.3040198236579105	0.24943659878512733	0.3181688372565242	0.17908154002444834	0.26982166896452475	0.3436020266640423	0.19116305281002044
301	305_PDF	https://www.grupbancsabadell.com/corp/files/1454342492598/2018_iarc_eng.pdf	2018	Remuneration Report	Banco de Sabadell SA	SABE.MC	2020-11-01	Europe	Public Company	Diversified Banks	64.0	0.07386078546035757	0.1779813041731409	0.1157062608257017	0.13209390454754777	0.09236494067510247	0.11143114877527685	0.1780326601365232	0.24747613252049322	0.30997795310091836	0.1504538195249963	0.09538323040972652	0.06620589168674933	0.43565070969963754	0.07589331658092859	0.34600023492951654	0.40905716859334235	0.22762737202818736	0.26525265310236357	0.14515250490527323	0.2730413860069014	0.3833738827854734	0.15402658783886863
302	306_PDF	https://www.grupbancsabadell.com/corp/files/1454340432216/non-financial_disclosures_report_2018.pdf	2018	Sustainability Report	Banco de Sabadell SA	SABE.MC	2020-11-01	Europe	Public Company	Diversified Banks	49.0	0.10250754122382616	0.1916705265604421	0.13021386785593042	0.13329523814351182	0.08691463449086889	0.15788431474977427	0.10671400311732454	0.17762230567838383	0.17197406839230372	0.15927079632361574	0.07679317909977092	0.04063381172334218	0.27369886548313277	0.048757945052057036	0.2587431426957922	0.277680438021165	0.20736218014076344	0.22667534502688796	0.14980226292286974	0.11967751963432266	0.35622574697791726	0.08737652447293755
303	307_PDF	https://www.grupbancsabadell.com/corp/files/1454340513515/en_infanual2017_brochure-17_eng_definitivo.pdf	2017	Annual Report	Banco de Sabadell SA	SABE.MC	2020-11-01	Europe	Public Company	Diversified Banks	22.0	0.056823902059798405	0.20993232532183517	0.09184920893783462	0.09503620895317427	0.08306632564498988	0.09626307986122008	0.12322209024226621	0.17851115437224507	0.2182469436456278	0.09351160344725512	0.07567868516472277	0.05949419770930784	0.2742824646000586	0.081851683992735	0.3172232289901277	0.46441672952599167	0.2672736819504815	0.37574560299981385	0.178631975697285	0.24290838105234264	0.4599118122885771	0.15738879322324303
304	308_PDF	https://www.grupbancsabadell.com/corp/files/1454340788365/2017_en_iagc_iagc2017_en.pdf	2017	Corporate Governance Report	Banco de Sabadell SA	SABE.MC	2020-11-01	Europe	Public Company	Diversified Banks	71.0	0.09791909500735958	0.24150346456911564	0.11193688191887725	0.13263290378809495	0.09616324778274879	0.10964482650142769	0.2147247914938012	0.31770103292624896	0.3777407421150935	0.15465204622995665	0.0987434896906709	0.10094324076128691	0.47502763321280145	0.07937143468636211	0.3012576411067103	0.30809933913009524	0.25098575415571245	0.3178240648730681	0.185974524246467	0.2573807739124049	0.3402925073402843	0.19601095732915777
305	309_PDF	https://www.grupbancsabadell.com/corp/files/1454342491715/2017_iarc_eng.pdf	2017	Remuneration Report	Banco de Sabadell SA	SABE.MC	2020-11-01	Europe	Public Company	Diversified Banks	41.0	0.07579646412476011	0.16923017929257345	0.11140476612128407	0.11862771449284487	0.08951852038072675	0.10426534481711623	0.1665923004841231	0.24703822930606026	0.2918265588793879	0.1381100165594363	0.0982630140219132	0.06443332181307528	0.44578597989257185	0.07536149505817635	0.33574283845208036	0.3797848696773256	0.22499916634980346	0.2564664234857009	0.1490862001957257	0.2290425718014384	0.3948535719715389	0.14600659956571457
306	310_PDF	https://www.grupbancsabadell.com/corp/files/1454340289789/en_prsc2017_ing_informe_sobre_la_politica_de_rsc_2017.pdf	2017	Sustainability Report	Banco de Sabadell SA	SABE.MC	2020-11-01	Europe	Public Company	Diversified Banks	18.0	0.12251459913008433	0.22454744484247047	0.17171271442737848	0.171063246966286	0.10308901002138679	0.22643620089073402	0.11195594385422095	0.1917320981168921	0.14161452242532344	0.2212777495245545	0.08840289166312455	0.034931659300163315	0.27352237226024917	0.059430725274818116	0.35936453368698246	0.3105259326681941	0.2207318044030199	0.25882386383369416	0.20123979039963874	0.11315031268671139	0.397837711548645	0.09394744132384635
307	311_PDF	https://www.grupbancsabadell.com/corp/files/1454342324302/informe-anual_2016_eng.pdf	2016	Annual Report	Banco de Sabadell SA	SABE.MC	2020-11-01	Europe	Public Company	Diversified Banks	422.0	0.0509989812103716	0.17266982548557544	0.0864741760219558	0.08849267648974289	0.07239002547195317	0.0869372702623994	0.14321802014622714	0.21205888722399452	0.23928624155779604	0.08393386752718715	0.055942357737538674	0.06573937500474998	0.2791529902113628	0.043273445817405304	0.29408942315333875	0.3275653570570453	0.1972190010661697	0.3230296336072126	0.14622266370736917	0.28629161840368333	0.3941319601708821	0.11669487714015346
308	312_PDF	https://www.grupbancsabadell.com/corp/files/1452615200629/en_inf_gob_corp2016_iagc_en.pdf	2016	Corporate Governance Report	Banco de Sabadell SA	SABE.MC	2020-11-01	Europe	Public Company	Diversified Banks	66.0	0.10235102082966312	0.24768345114534204	0.1192623707060624	0.1409988437669841	0.10190547568564687	0.11501827886796862	0.2214794379511228	0.3291333821351777	0.3868434069107472	0.15944773613174856	0.1013994156045831	0.10624035309734743	0.5054494538096562	0.08709996988115559	0.3111878756374116	0.31454406722129474	0.2579926242211601	0.320201540897873	0.19434648810971647	0.2599960173067189	0.34347016582802864	0.2039773176377617
309	313_PDF	https://www.grupbancsabadell.com/corp/files/1452615201758/iarc2016-en_iarc_en.pdf	2016	Remuneration Report	Banco de Sabadell SA	SABE.MC	2020-11-01	Europe	Public Company	Diversified Banks	19.0	0.08522605091331878	0.19408331035981075	0.11224201564713344	0.11026495452002659	0.09392425046278188	0.11367769835081387	0.20768790382154093	0.32143333650423916	0.3258893893692981	0.11037309391291014	0.11005078812429149	0.06632731606436942	0.43511294595316635	0.07534920220099263	0.3408087346545578	0.3588884610247302	0.26109043845314195	0.3165929660491355	0.1861598669375934	0.23866958235838004	0.4301019768145951	0.1845457202281694
310	314_PDF	https://www.grupbancsabadell.com/corp/files/1454337209674/en_prsc2016_prsc_2016_en.pdf	2016	Sustainability Report	Banco de Sabadell SA	SABE.MC	2020-11-01	Europe	Public Company	Diversified Banks	16.0	0.14182888062409071	0.23789431155733995	0.16494900374330168	0.16962301847924668	0.0932332548422611	0.22443201560438159	0.1016024586848446	0.19330124325014042	0.16915161010695523	0.2464024744359999	0.08885136449976859	0.03771767554064107	0.2739236691154979	0.06625910775296183	0.3571198250879936	0.27706482211655337	0.20192296494353262	0.25450351331483595	0.20767317735661903	0.10024149413885301	0.35843412398398755	0.09512990801868225
311	315_PDF	https://www.grupbancsabadell.com/corp/files/1454342324881/infoanual-2015_ampl._engl.pdf	2015	Annual Report	Banco de Sabadell SA	SABE.MC	2020-11-01	Europe	Public Company	Diversified Banks	398.0	0.04344476085121369	0.16729192589081682	0.08174813026470559	0.08819592055166023	0.07091023479307586	0.08064078785980575	0.13326198607279816	0.19600679150377462	0.20757707451879467	0.083578945565882	0.05163751430342606	0.06208269577333085	0.24768748964027593	0.04957307424610496	0.28042270847264333	0.340147052350567	0.1986088407797938	0.32534656544729296	0.1312510179442085	0.2476678022719609	0.42935452364833965	0.10384125560861478
312	316_PDF	https://www.grupbancsabadell.com/corp/files/1454335327748/en_inf_gob_corp2015_iagc_2015_en.pdf	2015	Corporate Governance Report	Banco de Sabadell SA	SABE.MC	2020-11-01	Europe	Public Company	Diversified Banks	57.0	0.09333663754765119	0.21706452507240456	0.11298525204530091	0.12737084083093764	0.09620959702857937	0.11229207229875733	0.1889593671872343	0.29501324618233843	0.3558254405187655	0.1595323247033362	0.08312419686268151	0.09087290318091648	0.5099405266794594	0.0713275341424538	0.27641541579142825	0.297195104162029	0.23296971280947876	0.2914879959327864	0.17157679853164354	0.26200999602235714	0.3328409926436585	0.17091306038537435
313	317_PDF	https://www.grupbancsabadell.com/corp/files/1454335569823/iarc2015-en_iarc2015-en.pdf	2015	Remuneration Report	Banco de Sabadell SA	SABE.MC	2020-11-01	Europe	Public Company	Diversified Banks	19.0	0.04491120920879546	0.12290543915706642	0.08366566386411158	0.08087021802684043	0.07153580370395789	0.07923468091253807	0.13924185796017488	0.23697211412991595	0.27313242755888956	0.10218049396346433	0.07124216410910755	0.05531861426814745	0.469187879788242	0.05670921241554732	0.2923759784069147	0.34167619319779313	0.18766769521143728	0.25488014246417784	0.1359321504536151	0.2052894840603621	0.37715083633835506	0.10409346651230887
314	318_PDF	https://www.grupbancsabadell.com/corp/files/1454335673489/memoriarsc_2015_eng_csr_report_2015.pdf	2015	Sustainability Report	Banco de Sabadell SA	SABE.MC	2020-11-01	Europe	Public Company	Diversified Banks	39.0	0.1276204597276485	0.25045569014988894	0.16044705451337743	0.16380426724557764	0.11210905358240672	0.18910383635962397	0.14104134762207704	0.23558156465669847	0.21914994955638095	0.2105201241887955	0.0932306666752351	0.05299735357484999	0.2942878259165103	0.06512721742222578	0.3241669139230405	0.26798471874023294	0.2181623123447849	0.25105600101750014	0.18162680321708596	0.1403184022027862	0.3351452579139047	0.11109510114156257
315	319_PDF	https://www.grupbancsabadell.com/cs/Satellite?blobcol=urldata&blobkey=id&blobtable=MungoBlobs&blobwhere=1601542526136&bsb=RmlsZV9DLTE0NTQzNDIzMjY1NDUtMTM3NDA5ODA3OTg5NQ&ssbinary=true	2014	Annual Report	Banco de Sabadell SA	SABE.MC	2020-11-01	Europe	Public Company	Diversified Banks	378.0	0.043306528507622316	0.19074890821938442	0.0819463829823606	0.08834061958488099	0.06779028968614813	0.08438014573697215	0.14353149501119644	0.21177725499501934	0.22258308960786918	0.08802128789915056	0.0528598775656321	0.06335844599430701	0.2636606945207273	0.05378305694475171	0.31222448060746116	0.3394063192574556	0.21771388980161835	0.3607254133304078	0.15086242779353748	0.2232642673600247	0.43893200409938965	0.11953540537245658
316	320_PDF	https://www.grupbancsabadell.com/cs/Satellite?blobcol=urldata&blobkey=id&blobtable=MungoBlobs&blobwhere=1601542572300&bsb=RmlsZV9DLTE0NTQzMzU0OTcwNDMtMTM3NDA5ODA3OTg5NQ&ssbinary=true	2013	Annual Report	Banco de Sabadell SA	SABE.MC	2020-11-01	Europe	Public Company	Diversified Banks	60.0	0.02570386197654945	0.17840586604776537	0.061554991877685476	0.07163777559836834	0.053849009876526466	0.06458152693621427	0.1137802656453381	0.17896164886964283	0.1969834075130009	0.06370694616892032	0.04295163403492489	0.04899051053998533	0.2575829464230522	0.04721121385472511	0.30988871042778743	0.351078018180613	0.20068011380561954	0.3638685962305944	0.14235686852645876	0.2139820641119231	0.45414446895929045	0.09755321216195217
317	321_PDF	https://www.grupbancsabadell.com/corp/files/1454335674435/en_memoriarsc_2012_2012csr_report.pdf?bsb=RmlsZV9DLTE0NTQzMzU2NzQ0MzUtMTM3NDA5ODA3OTg5NQ	2012	Sustainability Report	Banco de Sabadell SA	SABE.MC	2020-11-01	Europe	Public Company	Diversified Banks	118.0	0.11027434073919273	0.22333935330121074	0.14775681265849516	0.15540203995156188	0.0985715657807966	0.17567405943424688	0.1370248540507517	0.22912069165908808	0.18271741769603445	0.177741049743521	0.08647384676392514	0.04871399879078838	0.28733861465520866	0.06858884475629708	0.3234961859226743	0.30941001586749184	0.22517985446169314	0.27891104804420885	0.18064059773351637	0.14848334724320386	0.3819583088570087	0.11094168043277866
318	322_PDF	https://www.grupbancsabadell.com/cs/Satellite?blobcol=urldata&blobkey=id&blobtable=MungoBlobs&blobwhere=1601542540394&bsb=RmlsZV9DLTE0NTQzMzUzNTU4ODQtMTM3NDA5ODA3OTg5NQ&ssbinary=true	2012	Annual Report	Banco de Sabadell SA	SABE.MC	2020-11-01	Europe	Public Company	Diversified Banks	314.0	0.045727597527137884	0.17580965510868596	0.08282447796501236	0.08622457625941721	0.06961093780882849	0.08287649894392364	0.13818565030337343	0.21421315317053524	0.2416546528767011	0.0761867604980085	0.05799372663046175	0.06411676297096724	0.31954199490013235	0.048429892127900914	0.33530805229455923	0.3199757412131564	0.2127813758019132	0.3478918732724882	0.16128554654386468	0.24510962105739956	0.40468152252343065	0.11998112563414354
319	323_PDF	https://www.grupbancsabadell.com/corp/files/1454335674661/en-rsc2011_csr_report_2011_banco_sabadell.pdf?bsb=RmlsZV9DLTE0NTQzMzU2NzQ2NjEtMTM3NDA5ODA3OTg5NQ	2011	Sustainability Report	Banco de Sabadell SA	SABE.MC	2020-11-01	Europe	Public Company	Diversified Banks	108.0	0.10254354174482151	0.2279122394487403	0.14593710073936506	0.1570012030496128	0.09322151234383207	0.17312766522783396	0.13539686983573335	0.22919360225253443	0.1940506753529631	0.17561406887593878	0.08337191836782624	0.04910112357822708	0.2949980444061799	0.074123793138743	0.3231203646905656	0.31513356356296046	0.23098837449370413	0.2917179160030975	0.1835451170340151	0.14623553014563656	0.3932872930930763	0.11677918772392322
320	324_PDF	https://www.grupbancsabadell.com/cs/Satellite?blobcol=urldata&blobkey=id&blobtable=MungoBlobs&blobwhere=1601542540431&bsb=RmlsZV9DLTE0NTQzMzUzNTU5ODUtMTM3NDA5ODA3OTg5NQ&ssbinary=true	2011	Annual Report	Banco de Sabadell SA	SABE.MC	2020-11-01	Europe	Public Company	Diversified Banks	262.0	0.046411455241327254	0.17227336724387549	0.08510479461360079	0.08817368720730029	0.0705681366112321	0.08459031387722966	0.13597889950324943	0.2078889988793345	0.2405884114058113	0.07937744014563265	0.057326743423135845	0.06548109866582537	0.3117041535411369	0.05065237829367451	0.3361754131966855	0.3252924180164635	0.2090037228088075	0.3478867148514837	0.15778933331254766	0.2454158713040588	0.408892621198588	0.11723147934052568
321	325_PDF	https://www.grupbancsabadell.com/corp/files/1454335674890/memoriarsc_2010_eng_memoria_eng__para_descarga_pdf_web.pdf?bsb=RmlsZV9DLTE0NTQzMzU2NzQ4OTAtMTM3NDA5ODA3OTg5NQ	2010	Sustainability Report	Banco de Sabadell SA	SABE.MC	2020-11-01	Europe	Public Company	Diversified Banks	121.0	0.12472255790345099	0.25264747626772704	0.17040854801498645	0.16769641461436643	0.09905424266779975	0.1915891406045315	0.12728400519908775	0.22572130907138452	0.18919320135059836	0.20225026947766747	0.09679992798820948	0.0475484102318941	0.2839262209123593	0.06677923829067689	0.31610533469680585	0.3141956197511032	0.23475000236160323	0.2679152693120621	0.18545816549439814	0.12344415809998568	0.374423337138508	0.10785451895600505
322	326_PDF	https://www.grupbancsabadell.com/cs/Satellite?blobcol=urldata&blobkey=id&blobtable=MungoBlobs&blobwhere=1601542540490&bsb=RmlsZV9DLTE0NTQzMzUzNTYwODgtMTM3NDA5ODA3OTg5NQ&ssbinary=true	2010	Annual Report	Banco de Sabadell SA	SABE.MC	2020-11-01	Europe	Public Company	Diversified Banks	254.0	0.044885819543596786	0.171352485285133	0.08439140946095759	0.08670125708697973	0.07077708851497923	0.084674026327414	0.13578927572404934	0.21179050015966325	0.2464516215464449	0.07967045027424187	0.056106912214319085	0.06594052398522585	0.3118901935302676	0.052781309508271625	0.33837436037505075	0.3262907199963607	0.20746178346206123	0.353630369170656	0.16257959120751625	0.24281794225372239	0.407437298259196	0.11923734022613193
323	327_PDF	https://api.mziq.com/mzfilemanager/v2/d/5760dff3-15e1-4962-9e81-322a0b3d0bbd/ef08ecdf-9440-9b17-ba01-f1517201ee15?origin=1	2021	Annual Report	Banco do Brasil SA	BBAS3.SA	2021-05-01	Latin America	Public Company	Diversified Banks	1.0	0.25695647050937015	0.4970915764570236	0.2693180354932944	0.397391011317571	0.20367740715543428	0.2944040944178899	0.4130301835636298	0.4837859161198139	0.5504722769061724	0.39377206563949585	0.23790645599365234	0.12110258483638366	0.6597882707913717	0.19693627456823984	0.6108552763859431	0.5438476900259653	0.4840571383635203	0.5247921297947565	0.3859140525261561	0.3100628008445104	0.5149417867263159	0.34068012423813343
324	328_PDF	https://api.mziq.com/mzfilemanager/v2/d/5760dff3-15e1-4962-9e81-322a0b3d0bbd/22f3f814-cc25-4b66-d8ef-2c17811ade81?origin=1	2020	Annual Report	Banco do Brasil SA	BBAS3.SA	2021-05-01	Latin America	Public Company	Diversified Banks	264.0	0.10871884894708381	0.2198077690730551	0.14546454389925836	0.1474770872943079	0.10814566160916142	0.15953046378341437	0.1378808559984402	0.2180623801095612	0.21946813599030773	0.15840425028903463	0.09242189739745518	0.0527286781169426	0.28265547983237616	0.06257525761038923	0.32579101339833677	0.3268584147910784	0.23181015814000838	0.2665879545011541	0.17009860964755655	0.19172522343818985	0.36961344198209056	0.10419523410489484
326	330_PDF	https://s3.amazonaws.com/mz-filemanager/5760dff3-15e1-4962-9e81-322a0b3d0bbd/086876cc-a724-4546-ab13-9b4911f3a5e5_BB%20RA%202018%20ENG.pdf	2018	Annual Report	Banco do Brasil SA	BBAS3.SA	2021-05-01	Latin America	Public Company	Diversified Banks	153.0	0.11741765350215105	0.23667237910887545	0.1597375643603488	0.16648517276546687	0.1156533053315289	0.183217025862551	0.13974080433128072	0.2305360744697246	0.2302706589877481	0.1911996940618752	0.09353094266456079	0.06067776512635699	0.28103017055852453	0.0701144397265736	0.3067957106663486	0.32026270292327796	0.23435726378522698	0.2545903074349249	0.17134876631478171	0.18409091345159315	0.36945791257439464	0.11022059529537026
327	331_PDF	https://www.bb.com.br/docs/pub/siteEsp/ri/eng/dce/dwn/annualreport2017.pdf	2017	Annual Report	Banco do Brasil SA	BBAS3.SA	2021-05-01	Latin America	Public Company	Diversified Banks	154.0	0.13529383748440013	0.24060607163762154	0.16608620330716087	0.1670921210120113	0.11358385362162624	0.1844177349444232	0.14746974901045093	0.2284781256438641	0.22486790546202937	0.19037303159781144	0.10918093776636477	0.05885405778728561	0.2932680627711043	0.06757000063920406	0.3000010410046407	0.31592999260057364	0.2307283728185354	0.2373167868645396	0.1766694684880998	0.17540174603339487	0.3808617208213312	0.11205603634478438
328	332_PDF	http://www45.bb.com.br/docs/ri/ra2016/en/download/Banco-do-Brasil-RA16.pdf	2016	Annual Report	Banco do Brasil SA	BBAS3.SA	2021-05-01	Latin America	Public Company	Diversified Banks	92.0	0.14677076463059535	0.2614013264652163	0.16031313191668217	0.1725342981487272	0.10618039144796144	0.18931950559110486	0.14359687368319726	0.2223863808078931	0.22457714180900892	0.19846388425727757	0.10860860509908941	0.05824264680064962	0.26539856209035767	0.07167001912931854	0.3145762466860753	0.29946984962247464	0.2277374930351501	0.24579613153122926	0.1800325605403502	0.14598872268948063	0.3424329560879394	0.1105744164283089
329	333_PDF	https://www.bb.com.br/docs/pub/siteEsp/ri/eng/dce/dwn/annualreport2015.pdf	2015	Annual Report	Banco do Brasil SA	BBAS3.SA	2021-05-01	Latin America	Public Company	Diversified Banks	200.0	0.11689790869028129	0.23440080183209397	0.14244593541659956	0.14801329715150444	0.10061671687741174	0.1580444203354623	0.14217827527299273	0.21781178993564565	0.2035808754287247	0.17587593541498514	0.09798368936513022	0.05551818844250675	0.2769673391278558	0.07079937618845418	0.3233088018375961	0.29688634727395496	0.2239235640028371	0.25730289828096725	0.17032197200861868	0.15331489418553673	0.3706348077192281	0.11653838327311099
330	334_PDF	https://www.bb.com.br/docs/pub/siteEsp/uds/dwn/relan2014ingles.pdf	2014	Annual Report	Banco do Brasil SA	BBAS3.SA	2021-05-01	Latin America	Public Company	Diversified Banks	198.0	0.13638056071095572	0.2583079872765437	0.15529226544520808	0.15979521257251197	0.1065382538185529	0.17399232389816827	0.15171798710262513	0.2368222161137087	0.21594427440772937	0.18823927721154288	0.10340971961638969	0.05876753863172945	0.2802812339277944	0.07591462392882013	0.34481896640230403	0.2923349234828054	0.24230598710723894	0.2758322474382199	0.18673714079256146	0.14668485123883188	0.3664202998454367	0.12314591465127792
331	335_PDF	https://www.bb.com.br/docs/pub/inst/dwn/Ingl2013.pdf	2013	Annual Report	Banco do Brasil SA	BBAS3.SA	2021-05-01	Latin America	Public Company	Diversified Banks	131.0	0.14003448667679247	0.2656747310543754	0.16553098684920248	0.17075993307470894	0.11396741939682269	0.19252663845105786	0.15611339626851717	0.233865682947934	0.22399843690000174	0.19471431346697637	0.11522874813216702	0.06262818025963332	0.30113899154405643	0.07726162291901145	0.3876552788757994	0.30620489312394367	0.25166560582114517	0.29890232411302464	0.20630825715755197	0.16647323037132222	0.37908569561541805	0.11619738125773071
332	336_PDF	https://www45.bb.com.br/docs/ri/ra2012/eng/downloads/BB_AR_2012.pdf	2012	Annual Report	Banco do Brasil SA	BBAS3.SA	2021-05-01	Latin America	Public Company	Diversified Banks	127.0	0.12929805217656792	0.2650442108388743	0.1592595340783851	0.17000634508466766	0.10995888407033876	0.17669485459622547	0.1565475390279436	0.23191579798005696	0.2229581228354417	0.1846038774115785	0.10268510815107276	0.058795877433302564	0.29154750870170054	0.07372989108938761	0.3607576936707394	0.3125940569876313	0.24994862637885024	0.30998068652784255	0.19042248927425356	0.17629096719363851	0.38566220294604603	0.11889510501210114
333	337_PDF	https://www.bb.com.br/docs/pub/inst/dwn/RA11BBEng.pdf	2011	Annual Report	Banco do Brasil SA	BBAS3.SA	2021-05-01	Latin America	Public Company	Diversified Banks	209.0	0.09305247177479875	0.2096588804681623	0.1191813484079623	0.1284647966219541	0.08236124891601045	0.13341436028621725	0.13559111402353427	0.20869127266304344	0.1826810621383944	0.1499247729613351	0.08262073484326776	0.049455167703281885	0.27455075321142564	0.06056188789677834	0.32218894748946525	0.28882313003178767	0.21042504490198619	0.2846735067530992	0.15449800432921285	0.15315037006090285	0.37539278244753277	0.10759384092230738
334	338_PDF	https://www.bb.com.br/docs/pub/siteEsp/ri/eng/dce/dwn/annualReport2010.pdf	2010	Annual Report	Banco do Brasil SA	BBAS3.SA	2021-05-01	Latin America	Public Company	Diversified Banks	195.0	0.09326653244473909	0.22015702850747254	0.12337697941572978	0.12354279645131454	0.07982777950989059	0.13225289733349732	0.14978939829750745	0.23294552276110922	0.2041929276917139	0.14277743188693867	0.08803347086536097	0.050621412714895904	0.28181359301071757	0.06587604230860578	0.3270267972708899	0.2600018463708752	0.23364824895341857	0.3208688081964624	0.1642965960349796	0.15049665243303167	0.3870105173634652	0.11824054707947612
335	339_PDF	https://www.santander.com/content/dam/santander-com/en/documentos/informe-financiero-anual/2021/ifa-2021-consolidated-annual-financial-report-en.pdf	2021	Annual Report	Banco Santander SA	SAN.MC	2017-12-01	Europe	Public Company	Diversified Banks	810.0	0.09362438069418706	0.22169797096982832	0.13147395294584843	0.13734347576520725	0.10586632663520804	0.13755895379059452	0.16430094280292393	0.25349303265747725	0.2920952786956441	0.13953386117028854	0.08752735162857951	0.07331744323216001	0.3525664270876928	0.06453088934517337	0.33872526803014286	0.35398234894566616	0.2394221870557858	0.3162760085404691	0.17749049525247362	0.2805861214912231	0.4027905957405817	0.13779029900677708
336	340_PDF	https://www.santander.com/content/dam/santander-com/en/documentos/informe-anual/2020/ia-2020-annual-report-en.pdf#page=168	2020	Annual Report	Banco Santander SA	SAN.MC	2017-12-01	Europe	Public Company	Diversified Banks	842.0	0.0839161804348041	0.21068910214522008	0.12532954748685388	0.12887843205952365	0.10069992776666926	0.12462430180299382	0.17232548603960346	0.25232773214067106	0.2941261120312461	0.12804181254991723	0.0836502994742648	0.07457836110078528	0.3694165807044937	0.061812910966650175	0.3351037925040291	0.35411072137097893	0.23483604862378873	0.32770951233212164	0.17460765829978814	0.29749986350874114	0.4127710907185128	0.1374305411813103
337	341_PDF	https://www.santander.com/content/dam/santander-com/en/documentos/informe-anual/2019/ia-2019-annual-report-en.pdf#page=148	2019	Annual Report	Banco Santander SA	SAN.MC	2017-12-01	Europe	Public Company	Diversified Banks	788.0	0.07628978574108726	0.19895506200272975	0.11866157019543988	0.12151232549104454	0.09587473159824005	0.11542878952288098	0.16691455335883296	0.2415333660046997	0.28398217462917724	0.12102379132382836	0.0752037521743114	0.07653512077403318	0.35280331894319944	0.05864122472130557	0.3126318496969044	0.34247355504249394	0.22613288720914151	0.3076774100161883	0.16582453432341734	0.27887085979370857	0.4050734604125791	0.13971213853022207
338	342_PDF	https://www.santander.com/content/dam/santander-com/en/documentos/informe-anual-de-sostenibilidad/2019/ias-2019-climate-finance-2019-20-en.pdf	2019	TCFD Report	Banco Santander SA	SAN.MC	2017-12-01	Europe	Public Company	Diversified Banks	54.0	0.27525676219207856	0.4986986824627869	0.37878805471757476	0.386492630757253	0.30012271187405243	0.5201082896999738	0.20812653920847268	0.3714297936643077	0.3744941841127162	0.37156369752685997	0.19496336805241743	0.10297980664609596	0.2271440768967211	0.08372940320097082	0.7017730826163586	0.38508638101911713	0.37854766130955336	0.4439397661729803	0.3680763977584712	0.16834557686441423	0.42819609350369336	0.22555622507685708
339	343_PDF	https://www.santander.com/content/dam/santander-com/en/contenido-paginas/accionistas-e-inversores/gobierno-corporativo/informe-anual-de-gobierno-corporativo/do-year%202018.pdf	2018	Annual Report	Banco Santander SA	SAN.MC	2017-12-01	Europe	Public Company	Diversified Banks	135.0	0.09760014020227435	0.23606544737169322	0.12564787249266224	0.14151181683673245	0.09672145516776388	0.11729553486861016	0.21689778038010718	0.3145095505888742	0.3752737636984977	0.16326381979906637	0.09613613769388439	0.0921312138551705	0.5236209738791414	0.08863493537378123	0.33342640221867614	0.3407056672225838	0.2771590837961581	0.32240231136693576	0.20035902810434003	0.22459542188247253	0.3820061054185508	0.19441802064104186
340	344_PDF	https://www.santander.com/content/dam/santander-com/en/documentos/informe-anual-de-sostenibilidad/2018/IAS-2018-Climate%20Finance%202018-20-en.pdf	2018	TCFD Report	Banco Santander SA	SAN.MC	2017-12-01	Europe	Public Company	Diversified Banks	34.0	0.24124057554626768	0.46717905108076696	0.339323815324492	0.3568015900863963	0.24281651645846866	0.48970553913530857	0.19795946428572533	0.3163643297705503	0.30197336119941187	0.33300723210212263	0.15874195084258894	0.09419053778579341	0.21079258897234393	0.08718087574154257	0.6308578342173589	0.3889977182718648	0.33238891871103776	0.4210871622824564	0.31351060412367393	0.1432588755541331	0.4443759859666086	0.19810909217292738
341	345_PDF	https://www.santander.com/content/dam/santander-com/en/contenido-paginas/accionistas-e-inversores/gobierno-corporativo/informe-anual-de-gobierno-corporativo/do-year%202017.pdf	2017	Annual Report	Banco Santander SA	SAN.MC	2017-12-01	Europe	Public Company	Diversified Banks	98.0	0.08763580025910149	0.2178820050178986	0.11149245558215609	0.12447283349027173	0.09148575768754756	0.10866950279472018	0.20528076391275044	0.30605416570286065	0.38177294156372615	0.15458383549562243	0.08061967532671643	0.08969372369293312	0.5226637270916727	0.06373189820657749	0.30855349309480956	0.3133286008967961	0.2423032707662392	0.3024739654393845	0.17837484451053334	0.25213451906816037	0.368282768960781	0.1764930787498444
342	346_PDF	https://www.santander.com/content/dam/santander-com/en/documentos/informe-anual-de-sostenibilidad/2017/IAS-2017-Sustainability%20report%202017-10-en.pdf	2017	Sustainability Report	Banco Santander SA	SAN.MC	2017-12-01	Europe	Public Company	Diversified Banks	82.0	0.1348241016168279	0.2797424075978169	0.16949954318622948	0.17097240290688515	0.11451819190468521	0.1763699349878795	0.19563081441829888	0.2901523322818304	0.2751406697869176	0.19907069056374618	0.11057903138834216	0.06994562843782594	0.2927693013533825	0.08102798272071768	0.3428023595607445	0.3272333238065539	0.27852335102819353	0.2922294838071277	0.19473994554974022	0.1493270823933159	0.3669180971314889	0.15111557745853182
343	347_PDF	https://www.santander.com/content/dam/santander-com/en/contenido-paginas/accionistas-e-inversores/gobierno-corporativo/informe-anual-de-gobierno-corporativo/do-year%202016.pdf	2016	Annual Report	Banco Santander SA	SAN.MC	2017-12-01	Europe	Public Company	Diversified Banks	94.0	0.08716383933228758	0.21493619741768408	0.11001993632756481	0.12249098831169651	0.09054852391776118	0.10717416654723222	0.20533287316949334	0.30400174502809835	0.37747923090998975	0.15279670825743483	0.07988138386216857	0.08951275098995243	0.5185878065114182	0.06299651872044039	0.29859240937649845	0.3060218741471151	0.23866651154094873	0.29837045390790695	0.17291477746757253	0.2526829565571104	0.35788662370606433	0.1737435980635533
344	348_PDF	https://www.santander.com/content/dam/santander-com/en/documentos/informe-anual-de-sostenibilidad/2016/IAS-2016-Sustainability%20report%20(with%20GRI%20indicators%20table)-10-en.pdf	2016	Sustainability Report	Banco Santander SA	SAN.MC	2017-12-01	Europe	Public Company	Diversified Banks	101.0	0.10816359920126094	0.232556311187084	0.15581719280874473	0.1594000884731399	0.10269850526707462	0.15854942737346028	0.15486070763455217	0.2403939218810652	0.23286192806934	0.16260264629911733	0.08616517567071055	0.056388650020498754	0.3149311952565705	0.07278937550404015	0.3155995427696955	0.3373205034400334	0.24704479196075493	0.2823673553133801	0.17862639201426947	0.16857213329058454	0.39192921635503963	0.13103685452285002
345	349_PDF	https://www.santander.com/content/dam/santander-com/en/documentos/informe-anual-de-sostenibilidad/2016/IAS-2016-Climate%20Finance%20report-50-en.pdf	2016	Sustainability Report	Banco Santander SA	SAN.MC	2017-12-01	Europe	Public Company	Diversified Banks	17.0	0.30631468104970294	0.48693516144476723	0.37940163068412003	0.3773006891419608	0.2520145547619435	0.5660794761497527	0.1616627739090535	0.31044858297075256	0.2629645331663371	0.3582055242440151	0.17900237913577696	0.06113530459759947	0.17884739000701985	0.09500625347905581	0.7067253979308511	0.38239883986315487	0.3293404923575919	0.47421068038731334	0.3222839488323668	0.10491554419250636	0.4400564762456993	0.17358897502661771
346	350_PDF	https://www.santander.com/content/dam/santander-com/en/contenido-paginas/accionistas-e-inversores/gobierno-corporativo/informe-anual-de-gobierno-corporativo/do-year%202015.pdf	2015	Annual Report	Banco Santander SA	SAN.MC	2017-12-01	Europe	Public Company	Diversified Banks	96.0	0.09482031094188459	0.23918967029024407	0.11669273137249547	0.13232408468425902	0.09498976618429215	0.11204771931667448	0.2257437809903986	0.33247063381378217	0.39170624405385246	0.15485617203774016	0.08908665089098901	0.09380394476512237	0.5353826854976969	0.06740999449517375	0.32609578455030575	0.31190533353682715	0.262308182136854	0.3238540844121621	0.19243384925352597	0.2519307732502423	0.37225387651955133	0.19888551435677834
347	351_PDF	https://www.santander.com/content/dam/santander-com/en/documentos/informe-anual-de-sostenibilidad/2015/IAS-2015-Sustainability%20report-10-en.pdf	2015	Sustainability Report	Banco Santander SA	SAN.MC	2017-12-01	Europe	Public Company	Diversified Banks	96.0	0.10889943818184125	0.235660750885898	0.16416737516831875	0.17089618202808443	0.10810418891338168	0.1740045322668183	0.14846258549113014	0.23918666246342876	0.208787292706336	0.17319415544842043	0.08582725425795022	0.05214175162983881	0.2900412333520803	0.06963342912263196	0.304091696835146	0.3262658736371752	0.23657315059570647	0.261350467046521	0.17294713352557023	0.15963717980676456	0.3812180409848768	0.12416451804492279
348	352_PDF	https://www.annualreports.com/HostedData/AnnualReportArchive/b/NYSE_STD_2014.pdf	2014	Annual Report	Banco Santander SA	SAN.MC	2017-12-01	Europe	Public Company	Diversified Banks	288.0	0.06041845689763335	0.18618407411817284	0.10274064343214791	0.10623839364949306	0.08531459479418453	0.09771587467752432	0.17132741659697523	0.23727921368306332	0.2634043024092508	0.09324446893102535	0.06926472453712494	0.07360611845632942	0.33331697616718503	0.049395589211866736	0.3078232293004393	0.3795755356295918	0.22874737415597463	0.34198416191877606	0.16736501580103988	0.33112468869532413	0.450873566135105	0.13896517972388434
349	353_PDF	https://www.santander.com/content/dam/santander-com/en/documentos/informe-anual-de-sostenibilidad/2014/IAS-2014-Sustainability%20report-10-en.pdf	2014	Sustainability Report	Banco Santander SA	SAN.MC	2017-12-01	Europe	Public Company	Diversified Banks	108.0	0.11529407731517452	0.23497372327360197	0.16196508105955176	0.16054871939695556	0.10438547355623659	0.1782454758838573	0.14389727483654027	0.2367735126009273	0.20948747245280425	0.16487282473598194	0.09526660725654477	0.052119292314824164	0.2748642809624675	0.06324165435700072	0.34523765425332015	0.33062503476225436	0.24795278275404295	0.2877281255791228	0.18307691206184717	0.16044522330833166	0.40084570007677484	0.12105956602963329
350	354_PDF	http://www.annualreports.com/HostedData/AnnualReportArchive/b/NYSE_STD_2013.pdf	2013	Annual Report	Banco Santander SA	SAN.MC	2017-12-01	Europe	Public Company	Diversified Banks	274.0	0.056287889227101845	0.18784291791363494	0.09955329907002225	0.10374485503568674	0.08309956092719976	0.0937565865855158	0.16581804761350302	0.22988540860979867	0.2606507124378325	0.08694601145119425	0.06793859255619787	0.0750247811010846	0.32132637989361995	0.04813450981419818	0.3168495288127487	0.3742496047880541	0.22249819900785187	0.35124214581228264	0.1666580422077634	0.321574581304684	0.4509313961678403	0.13114999066218
351	355_PDF	https://www.santander.com/content/dam/santander-com/en/documentos/informe-anual-de-sostenibilidad/2013/IAS-2013-Sustainability%20report-10-en.pdf	2013	Sustainability Report	Banco Santander SA	SAN.MC	2017-12-01	Europe	Public Company	Diversified Banks	116.0	0.0969834828549213	0.249037951503015	0.15154299825269532	0.157170249417798	0.09983190286601909	0.1665913568202594	0.15810194820752788	0.2383874325630366	0.20641004367823276	0.1733509910751115	0.08866403240188908	0.05059840792644049	0.2542324605778424	0.0648915223126147	0.33124520755352294	0.3089554708014357	0.2407024846135153	0.282415846846139	0.17818871587542195	0.13949522039914203	0.40171455767847863	0.1182545839775443
352	356_PDF	https://www.annualreports.com/HostedData/AnnualReportArchive/b/NYSE_STD_2012.pdf	2012	Annual Report	Banco Santander SA	SAN.MC	2017-12-01	Europe	Public Company	Diversified Banks	258.0	0.05328002703823257	0.18490581402832365	0.09321272452175319	0.0940313518101613	0.07917780723551139	0.0901339058610433	0.157954035093093	0.2206777058226732	0.25835977230528623	0.08155173854323723	0.06432084367234538	0.07369898377433151	0.3213173646826504	0.043333711296273635	0.34021583797763794	0.38366975162021266	0.21848471210283385	0.35630720581629693	0.16324538211512152	0.3208998291250645	0.44997979339859384	0.12355835402449848
353	357_PDF	https://www.santander.com/content/dam/santander-com/en/documentos/informe-anual-de-sostenibilidad/2012/IAS-2012-Sustainability%20report-10-en.pdf	2012	Sustainability Report	Banco Santander SA	SAN.MC	2017-12-01	Europe	Public Company	Diversified Banks	103.0	0.12345393049149396	0.2658998520418608	0.17734408529446063	0.1785559430286125	0.11045291068702405	0.19958155468646008	0.15989604245820874	0.2448496241644455	0.22024856915967553	0.20451471631860704	0.10804511246176202	0.04942752845346719	0.2688066599542548	0.07822231376230315	0.3816675117865027	0.3146024618567444	0.25850701725059305	0.3073697345771991	0.2079396521923275	0.13376445236980675	0.4107479869851052	0.12891499841741316
354	358_PDF	https://www.annualreports.com/HostedData/AnnualReportArchive/b/NYSE_STD_2011.pdf	2011	Annual Report	Banco Santander SA	SAN.MC	2017-12-01	Europe	Public Company	Diversified Banks	216.0	0.050484025738905064	0.1877031640734328	0.09327773656023286	0.09453043014234855	0.07979619924692949	0.08875908988210353	0.16093674917061132	0.22213179552211842	0.2633297231819459	0.08091862833418213	0.06238347391317732	0.0759879726710327	0.33391978809458905	0.0468462629061185	0.34514372087227635	0.39578711425927404	0.22695333040588903	0.3736467761449766	0.17576091701051724	0.3135669410272433	0.4610710661123034	0.1278331291150039
355	359_PDF	https://www.santander.com/content/dam/santander-com/en/documentos/informe-anual-de-sostenibilidad/2011/IAS-2011-Sustainability%20report%202011-10-en.pdf	2011	Sustainability Report	Banco Santander SA	SAN.MC	2017-12-01	Europe	Public Company	Diversified Banks	72.0	0.11245913772588458	0.2535142158453332	0.16305218980004982	0.1661235690308703	0.10264150952315838	0.18097955375003358	0.15626986564354514	0.24161184551304168	0.21331007603430227	0.18543188718525594	0.1039071364143404	0.05108443535441744	0.272832801878049	0.06823003780420564	0.34729264048569475	0.3033345324134219	0.24487498984565723	0.28458325355572545	0.18560913354643274	0.1389210917038251	0.4124735436728845	0.12333146060982364
356	360_PDF	https://www.santander.com/content/dam/santander-com/en/documentos/informe-anual/2010/IA-2010-Annual%20Report%202010-10-en.pdf	2010	Annual Report	Banco Santander SA	SAN.MC	2017-12-01	Europe	Public Company	Diversified Banks	218.0	0.05582427873450644	0.20108337430049075	0.09653350988440933	0.0992198705043503	0.0826660077161502	0.09292525593106794	0.17015211229900823	0.23258105407163923	0.2687434982307392	0.0846032985158648	0.0664660475024145	0.07864612205053154	0.3344623914194805	0.05077554686139802	0.3562642673883771	0.3920478472814626	0.2339453296654813	0.37178048958126003	0.18185254777217083	0.30406744376002054	0.45859959944138695	0.14087999679416902
357	361_PDF	https://www.santander.com/content/dam/santander-com/en/documentos/informe-anual-de-sostenibilidad/2010/IAS-2010-Sustainability%20report%202010-10-en.pdf	2010	Sustainability Report	Banco Santander SA	SAN.MC	2017-12-01	Europe	Public Company	Diversified Banks	70.0	0.11122308670719704	0.21465092649851553	0.13967926498282923	0.1387373662169358	0.08968251880742314	0.16177870400097333	0.13722897088259253	0.23833292973085493	0.17040232089598326	0.1707856112387482	0.09879333045796027	0.03992395253386111	0.2539113442418533	0.06757522972262538	0.3073529628585969	0.27433056182263876	0.2275594505992889	0.24868942116978138	0.18382227262320008	0.13554064300773558	0.39086879163666904	0.12337317613965465
358	362_PDF	https://www.bancolombia.com/wcm/connect/1244f804-5f45-4599-beed-4251ac3ccd7d/INTEGRATED-ANNUAL-REPORT-2021.pdf?MOD=AJPERES	2021	Annual Report	Bancolombia SA	BIC.CN	2019-08-01	Latin America	Public Company	Diversified Banks	239.0	0.11948784654375841	0.2702016002327078	0.17993765917137453	0.19203389857953007	0.11868126665880015	0.19952157927034825	0.16700532273199375	0.24014247761298504	0.26032605643654466	0.19968824749863281	0.10460905947619796	0.07278542447892644	0.31094944753126186	0.07777215841769877	0.40592034345413397	0.3816270433559571	0.2555973790821484	0.32800595613112443	0.20514500378576983	0.18251174047809327	0.44117160978564723	0.1357582783499826
359	363_PDF	https://www.grupobancolombia.com/wcm/connect/www.grupobancolombia.com15880/49914db0-5ed8-4575-b683-ea80f1087193/Grupo_Bancolombia__Annual_Report_2020.pdf?MOD=AJPERES&CVID=nGx.sx3	2020	Annual Report	Bancolombia SA	BIC.CN	2019-08-01	Latin America	Public Company	Diversified Banks	169.0	0.10618053510718603	0.23521994032318255	0.1544651226092707	0.15898230981658093	0.11223115272361552	0.1749099739913683	0.16487514904152137	0.23107453823403173	0.24674070039057097	0.15321674054154902	0.09480507704165705	0.05665812977958049	0.2947467505038019	0.062076510861750034	0.4028981332852686	0.3298147615441838	0.23653374307789726	0.34590792624091093	0.1964172568103519	0.20668832999042658	0.420398330496413	0.12065479706077974
360	364_PDF	https://www.grupobancolombia.com/wcm/connect/www.grupobancolombia.com15880/34cb7d08-f0d1-4777-bd1c-d5778e56d132/Informe_de_gestion_2019_Bancolombia_INGLES_1.pdf?MOD=AJPERES&CVID=nGx-J.A	2019	Annual Report	Bancolombia SA	BIC.CN	2019-08-01	Latin America	Public Company	Diversified Banks	82.0	0.15381846163404886	0.31271232708137325	0.20595446430720715	0.2000649699669626	0.1335971585832855	0.26379856700187837	0.1499881729752872	0.2335656426469543	0.25310830615462904	0.21632956702526235	0.12377619499881848	0.06402144879066993	0.25778696271484125	0.06662773992379947	0.49865670806974355	0.34539506908016937	0.2612121769357561	0.33074291522911625	0.2382905486669539	0.16081929157339336	0.4415840525827149	0.1375860800292141
361	365_PDF	https://www.grupobancolombia.com/wcm/connect/www.grupobancolombia.com15880/e8c88bdb-d0f7-49c6-a7c8-2871d00032d2/ManagementReport2018.pdf?MOD=AJPERES&CVID=nGxZrKk	2018	Annual Report	Bancolombia SA	BIC.CN	2019-08-01	Latin America	Public Company	Diversified Banks	146.0	0.09953511343916127	0.23824119362590293	0.14513134915465	0.14718467180972047	0.1039702285050359	0.1665169169971025	0.15228516727834016	0.22058953836082731	0.23034214602638547	0.1568876484644409	0.09101331624196828	0.05901493059541818	0.298569250715457	0.06378995362836042	0.3526322804955329	0.3416703383555576	0.2376392369082773	0.3029954199849449	0.18998569151441455	0.22008199713001578	0.41552523021250826	0.1295449689846682
362	366_PDF	https://www.grupobancolombia.com/wcm/connect/www.grupobancolombia.com15880/3d1664fa-296d-4aa4-85b0-21bd87803749/InformeGestion2017%2Ben%2Bingl%C3%A9s.pdf?MOD=AJPERES&CVID=nGrwm2k	2017	Sustainability Report	Bancolombia SA	BIC.CN	2019-08-01	Latin America	Public Company	Diversified Banks	100.0	0.10507204266114713	0.24278977881756397	0.15138317732422757	0.15465930995529184	0.1050304727192008	0.1716228298437978	0.1521469120466085	0.22371225093742556	0.23249115499394168	0.15364877813079222	0.0921572429299556	0.06347282161929345	0.2799968410341145	0.06063766546052217	0.3464738217996349	0.3217555442225232	0.2323979867764707	0.28609191238886644	0.17864612471370678	0.2162168355530495	0.3875840644072429	0.12560740956524402
363	367_PDF	https://www.grupobancolombia.com/wcm/connect/www.grupobancolombia.com15880/489c7fae-011d-402b-80fa-972ba56f77dc/Corporate%2Bresponsability%2Breport%2B2016.pdf?MOD=AJPERES&CVID=nGxXQ0v	2016	Sustainability Report	Bancolombia SA	BIC.CN	2019-08-01	Latin America	Public Company	Diversified Banks	92.0	0.09715371555294675	0.22764603762486518	0.1404079782034264	0.14502245266616623	0.09662022745120329	0.16005053529075722	0.14620687379317532	0.2227277582314983	0.2050207725310893	0.1520186369392887	0.09077072442195626	0.060549167617803636	0.2909015255281292	0.06587344459032522	0.3406187216357219	0.33570011592825194	0.2308513384657751	0.28276953779447384	0.16318447604956443	0.2164053034680406	0.41229669713445066	0.12016927395727832
364	368_PDF	https://www.grupobancolombia.com/wcm/connect/www.grupobancolombia.com15880/f131ffe2-5cb1-4a09-ba8c-d309fa7ae027/Annual%2BReport%2B2015.pdf?MOD=AJPERES&CVID=nGriH3L	2015	Sustainability Report	Bancolombia SA	BIC.CN	2019-08-01	Latin America	Public Company	Diversified Banks	119.0	0.09160114572403538	0.23695147469821176	0.1322208490000092	0.1372136990064533	0.09408198931549683	0.14739383090328312	0.14674735380861556	0.21798845357421665	0.22673962838153075	0.137365897374317	0.0824905763916693	0.0614340315026551	0.2970471975995899	0.06097984179915202	0.3605789553840686	0.3384675170958534	0.23050779676148586	0.3158786281973568	0.17414063115144557	0.20504165112187417	0.39731215685152144	0.11852609783752022
365	369_PDF	https://www.jsafrasarasin.com/internet/com/bjss_annual_report_2021.pdf	2021	Annual Report	Bank J. Safra Sarasin Ltd		2019-05-01	Europe	Private Company	Asset Management & Custody Banks	47.0	0.06617516441417845	0.16212219411827392	0.09612298845264983	0.09822239666569253	0.08375083054533106	0.09479593136246775	0.18092449012353123	0.25700356830675447	0.260859158139	0.10570220980809811	0.0626890925740655	0.08125261303482856	0.3023379755972807	0.03545445466362354	0.24128343100779198	0.28844500708768867	0.1787315494455672	0.3054431858645128	0.13945712195939752	0.442270397512281	0.3443606089763408	0.10683052920301432
366	370_PDF	https://www.jsafrasarasin.com/internet/com/2020_annual_report_bjss_ltd_group.pdf	2020	Annual Report	Bank J. Safra Sarasin Ltd		2019-05-01	Europe	Private Company	Asset Management & Custody Banks	46.0	0.07844936596122624	0.18446441051308013	0.10179511968221802	0.1063365309232879	0.08883219953848562	0.09850733429609146	0.20032831062900217	0.2771408519583929	0.2760590323860119	0.11356451333485057	0.07290557208377332	0.08376438093866204	0.2912940700585416	0.038054810079782994	0.2575814358006237	0.2836872391957116	0.19099369086958679	0.3140205241596405	0.15131490076084614	0.40685679080861625	0.3352210943018387	0.12411943669014007
367	371_PDF	https://www.jsafrasarasin.com/internet/com/bjss_annual_report_2019.pdf	2019	Annual Report	Bank J. Safra Sarasin Ltd		2019-05-01	Europe	Private Company	Asset Management & Custody Banks	44.0	0.06825330995928913	0.1655472752406708	0.09867047015193522	0.10311397750026585	0.08640706003739365	0.092941015514662	0.18204289245959607	0.26187972136137794	0.2625947115161338	0.1063188236877342	0.06869142667867692	0.07955409308137133	0.30219126022731235	0.03911363430262966	0.24487835667633379	0.28268235884646875	0.19066336572988007	0.311187960460614	0.14880908435802048	0.4093850371382521	0.33668069837435105	0.11140189747630116
368	372_PDF	https://www.jsafrasarasin.com/internet/com/bjss_annual_report_2018.pdf	2018	Annual Report	Bank J. Safra Sarasin Ltd		2019-05-01	Europe	Private Company	Asset Management & Custody Banks	43.0	0.06293494424012135	0.157270215864807	0.09369033702685209	0.0976443564085385	0.08454134718847363	0.08910718309783815	0.17856028418385586	0.2568525817770731	0.2607241795691181	0.10730555548787898	0.061215710119664896	0.07819442482813473	0.3004992114606596	0.035675919783800115	0.23667803218732367	0.28119269855866036	0.183946320071834	0.30373440382481065	0.1423981367516847	0.41518527258501436	0.33657109995681184	0.10605406755166191
369	373_PDF	https://www.jsafrasarasin.com/internet/com/2017_annual_report_bjss_group.pdf	2017	Annual Report	Bank J. Safra Sarasin Ltd		2019-05-01	Europe	Private Company	Asset Management & Custody Banks	43.0	0.07471330175576993	0.17918212938029213	0.10266807220484908	0.1065861359990879	0.08931762236303163	0.1007711296960774	0.1989455263574753	0.2821039357721761	0.28321075208294405	0.11478645331316963	0.07229933813527456	0.08291545368573427	0.3019715657384817	0.03980046560908259	0.2606934320664962	0.2926183760652353	0.19665374999610147	0.31329160925055044	0.15638557316695667	0.4097367943827314	0.34795960968805356	0.12927730779514643
370	374_PDF	https://www.jsafrasarasin.com/internet/com/2016_bjss_group_-_final_fs.pdf	2016	Annual Report	Bank J. Safra Sarasin Ltd		2019-05-01	Europe	Private Company	Asset Management & Custody Banks	41.0	0.06880371820948517	0.16054778958858884	0.10004642455419004	0.09741294451112535	0.08487328892160396	0.09764210871902317	0.17746684070766267	0.27133890034638714	0.26994729425664515	0.10172952725208315	0.0651545765909189	0.084546189000185	0.29206609328288485	0.0360574001783721	0.25650089239130847	0.29374114717167904	0.18658165350269026	0.3123482298625046	0.14757660300653982	0.40233809691551925	0.35201571245814384	0.1123460351522932
371	375_PDF	https://www.jsafrasarasin.com/internet/com/annual_report_bank_2015.pdf	2015	Annual Report	Bank J. Safra Sarasin Ltd		2019-05-01	Europe	Private Company	Asset Management & Custody Banks	40.0	0.06232364822961134	0.14755890466128194	0.09158157101333156	0.09296684501731017	0.0801570264380423	0.0871827314580459	0.16857493027507162	0.255151848272693	0.258563982807931	0.10033375466809957	0.058282445257205065	0.0833867545862273	0.2896942947285645	0.03651030188253075	0.2333928063316941	0.2900295550996706	0.17798211145286172	0.3058189892952655	0.13784969666492985	0.40768380696295714	0.35108532279220084	0.09099852214212385
372	376_PDF	https://www.jsafrasarasin.com/internet/com/annual_report_bank_2014.pdf	2014	Annual Report	Bank J. Safra Sarasin Ltd		2019-05-01	Europe	Private Company	Asset Management & Custody Banks	34.0	0.06696446275051786	0.16692789023912408	0.09521404258977453	0.09917005626725693	0.08280305595484397	0.09114070051026694	0.1772389307739924	0.2679673706766525	0.27784812305933465	0.11125046887769474	0.06173167082258752	0.08946456870631425	0.2976274168563503	0.038955462588613744	0.23223344847601915	0.29164421023418324	0.18850654974156614	0.28671276181021166	0.13629965393622234	0.38939735656876123	0.3529514000473399	0.10497716404732602
373	377_PDF	https://www.jsafrasarasin.com/internet/com/annual_report_of_bank_jsafra_sarasin_group_2013.pdf	2013	Annual Report	Bank J. Safra Sarasin Ltd		2019-05-01	Europe	Private Company	Asset Management & Custody Banks	32.0	0.06489889553152892	0.1648477424548191	0.096448691965996	0.0991992897008726	0.08415917773004465	0.08985599129749522	0.1804155230974966	0.2654311417166579	0.27823902583641735	0.10715715701217325	0.06602870894483093	0.08622491774056006	0.29793969128060144	0.038715055933296764	0.229176567615921	0.2858913032112752	0.19192275257936872	0.28640710457844976	0.1383490588435237	0.37558223202182545	0.35133001147577886	0.1049548045703607
374	378_PDF	https://www.jsafrasarasin.com/internet/com/bank_sarasin_annual_report_2012_en.pdf	2012	Annual Report	Bank J. Safra Sarasin Ltd		2019-05-01	Europe	Private Company	Asset Management & Custody Banks	99.0	0.05489632232564549	0.16716104470138587	0.09116047435315995	0.0932391247657052	0.0789239095945802	0.08396760614121626	0.16165199524511598	0.23501317555636228	0.30203609471146564	0.08834803695111978	0.0643652515546512	0.08511180343606042	0.28824575946058484	0.049683907451023794	0.31094656488858163	0.2769429845562467	0.1964074575742427	0.3178489612159283	0.15507990133599558	0.28869192921740616	0.35765931077281504	0.12828905153489986
375	379_PDF	https://www.ir-bankofafrica.ma/sites/default/files/2021-12/RAPPORT%20BMCE%20INTEGRAL%20XG%20UK%20NA%2025%2011%20XG_0.pdf	2020	Integrated Report	Bank of Africa	BOA.CS	2018-09-01	Middle East & Africa	Public Company	Diversified Banks	148.0	0.08946807216712585	0.25992486898576167	0.12618739689078165	0.12217336070523467	0.10115609032665245	0.13770469093211624	0.19599439134083516	0.2745226116630383	0.2738805188293807	0.13187036540667643	0.10070109354887168	0.0713088686301314	0.3125581017754446	0.0831873336682688	0.40796445458989283	0.3056606126243659	0.28778501093468023	0.43391370349362374	0.20878356551463215	0.23909085770497113	0.4111403755391768	0.16678950708199178
376	380_PDF	https://bank-of-africa.net/wp-content/uploads/2021/10/annual_report_2020.pdf	2020	Annual Report	Bank of Africa	BOA.CS	2018-09-01	Middle East & Africa	Public Company	Diversified Banks	127.0	0.061658773603142446	0.1986567699136723	0.10995457376197358	0.10587203004439313	0.09457257434695661	0.10140880233045446	0.18039351352514404	0.2236512545286319	0.2631367049529616	0.08764589193249353	0.08113737165641234	0.06790663788960333	0.30154790186544694	0.057851585253278964	0.37203402906141564	0.3400123821095841	0.22953272855313167	0.36098642314589674	0.18336685212201054	0.2163282341738622	0.4742849061746399	0.12302232910957696
377	381_PDF	https://www.ir-bankofafrica.ma/sites/default/files/2020-10/RAPPORT%20INTEGRE%202019%20XG%20UK%20WEB.pdf	2019	Integrated Report	Bank of Africa	BOA.CS	2018-09-01	Middle East & Africa	Public Company	Diversified Banks	230.0	0.06940129728207664	0.22309392508463743	0.11026016942810346	0.11258759605530025	0.0850751732884322	0.10973526819022879	0.18497965485240073	0.26105540873566413	0.27081969303314174	0.11895917531681571	0.08634194640736134	0.07635706622553723	0.3344246273135121	0.07777985680061458	0.36140828592254737	0.30002190606163204	0.25992710612683306	0.37084036634167533	0.1851523718746833	0.24425828777529507	0.3999495271952018	0.16739384026722848
378	382_PDF	https://www.ir-bankofafrica.ma/sites/default/files/2020-10/int%20RAPPORT%20DD%20DURABLE%202019%20XG%20UK%20WEB.pdf	2019	Sustainability Report	Bank of Africa	BOA.CS	2018-09-01	Middle East & Africa	Public Company	Diversified Banks	75.0	0.13677772910207392	0.25661893258921387	0.17871835728336571	0.16581898439856263	0.11662488296923525	0.2042424777926771	0.16143314376916384	0.24098635611062696	0.18496135556655596	0.20481345305005336	0.11349688427163238	0.04734283768359541	0.28160950532303164	0.09825376437322549	0.36033639803698	0.30972340688016475	0.27326339518621273	0.32993798529104407	0.20646348309873702	0.15492266194499335	0.41398645833381736	0.1412992742510651
379	383_PDF	https://www.ir-bankofafrica.ma/sites/default/files/2020-06/RAPPORT%20ANNUEL%20ANGLAIS%20BD.pdf	2018	Annual Report	Bank of Africa	BOA.CS	2018-09-01	Middle East & Africa	Public Company	Diversified Banks	208.0	0.0529813084892262	0.20731396704567243	0.09405407932549377	0.09898100732056003	0.07699531438997313	0.09154967175777079	0.1791740493282581	0.24743297895184296	0.2618042346749548	0.10308142359542712	0.07121744746970049	0.07740201647523572	0.3138349295080572	0.06789185120150874	0.33577889681954887	0.2963015093790152	0.23974256356774906	0.36636587581045005	0.16649154356442084	0.2535444452023353	0.4027369753545019	0.15273251490075576
380	384_PDF	https://www.ir-bankofafrica.ma/sites/default/files/2020-09/RSE%20XG%20VANG%20BD%20NA.pdf	2018	Sustainability Report	Bank of Africa	BOA.CS	2018-09-01	Middle East & Africa	Public Company	Diversified Banks	84.0	0.13300786981802126	0.2701345266910635	0.17171681779285144	0.17201718726620135	0.12417355918774933	0.19179465502791865	0.1594701074436854	0.2453100382887146	0.23624170419502996	0.2209541905641473	0.10692280636601863	0.06404118665745313	0.34837271161408684	0.10214741662024143	0.33717108039058835	0.3213582290738865	0.26932178606131135	0.3044163796323314	0.197112178326877	0.1577652770152879	0.4093526700063688	0.14961077969713876
381	385_PDF	https://www.ir-bankofafrica.ma/sites/default/files/2020-06/RAPPORT%20ANNUEL%20ANGLAIS%2017%209%2018_0.pdf	2017	Annual Report	Bank of Africa	BOA.CS	2018-09-01	Middle East & Africa	Public Company	Diversified Banks	210.0	0.0543077962629854	0.20558679616007883	0.09550592373232442	0.09672587538035314	0.07777522824866044	0.09537878444679519	0.17192375621559908	0.24270713987145323	0.26579484578088	0.09804039826279026	0.07279462246048427	0.0743205061864067	0.32086726316455716	0.0692174400889795	0.3474391344100465	0.32712372012461133	0.23729653461872177	0.35960656891361265	0.17530403062153666	0.2634351474080676	0.4090792015004319	0.14801052053722305
382	387_PDF	https://www.bankofafrica.ma/sites/default/files/documents/rapport_annuel_2016_ang_bd.pdf	2016	Annual Report	Bank of Africa	BOA.CS	2018-09-01	Middle East & Africa	Public Company	Diversified Banks	244.0	0.059915407641991957	0.20978733504585517	0.10019208946615453	0.10102197108617024	0.0806121557240557	0.10100165556407305	0.1673112848876282	0.2384554770216477	0.2640776983461454	0.09901527071962828	0.07788553097859878	0.07123570140956845	0.3242270910925427	0.06922600256477504	0.3631589403487208	0.33410847470077343	0.2479260810710205	0.3611609188247222	0.17977499127276092	0.24637761580165554	0.4255457160155405	0.1499570999845724
383	389_PDF	https://www.bankofafrica.ma/sites/default/files/documents/rapport_annuel_2015_version_anglaise.pdf	2015	Annual Report	Bank of Africa	BOA.CS	2018-09-01	Middle East & Africa	Public Company	Diversified Banks	228.0	0.05530994928150963	0.20409050441590157	0.09647639215289439	0.09966629738674941	0.08121424092808507	0.09738441534142808	0.17091593002139366	0.23781685610737827	0.26387020555009283	0.10000012519749889	0.07578379371044641	0.07498517296368198	0.3223785843507453	0.06717067544957182	0.36112273376329307	0.3457809787752422	0.245003766226303	0.3578861332345737	0.17145541717404109	0.2476349991411795	0.42253256877543854	0.14761593191321057
384	390_PDF	https://www.bankofafrica.ma/sites/default/files/documents/rapport_de_responsabilite_societale_et_environnementale_version_anglaise.pdf	2015	Sustainability Report	Bank of Africa	BOA.CS	2018-09-01	Middle East & Africa	Public Company	Diversified Banks	52.0	0.12568250919159968	0.2655051766231264	0.1861985873529423	0.18738771654546016	0.11306596463816013	0.21163195887295186	0.17766597642576362	0.24594394383246806	0.1890320534905094	0.21381422446895065	0.1064317926412295	0.05688051135726548	0.30505768471478323	0.09478438641889614	0.34218269352341746	0.34444644713612776	0.2650985321801088	0.3038708991846335	0.18808705497084	0.15625731549222063	0.4251599353354069	0.14394591623595607
385	396_PDF	https://d1io3yog0oux5.cloudfront.net/_e275a399b1132c73611407a15e82339c/bankofamerica/db/867/9640/annual_report/BAC_AR21_Full_Report_030122+%281%29.pdf	2021	Annual Report	Bank of America	BAC	2017-06-01	North America	Public Company	Diversified Banks	221.0	0.05222539243465057	0.1547313422464314	0.08630276596424823	0.0884398293628949	0.07320222719947553	0.08691476512194048	0.12626944648284774	0.19522995908508797	0.24199675666225967	0.08131341369414713	0.05615623575587328	0.061463984814269144	0.2724369217864992	0.04434479948674142	0.3255034535467728	0.3122347259602224	0.18965637248079673	0.339994412802385	0.148165324011726	0.29500050226596336	0.37442734547909784	0.10695456528507313
386	397_PDF	https://d1io3yog0oux5.cloudfront.net/_e275a399b1132c73611407a15e82339c/bankofamerica/db/867/9129/annual_report/BAC_2020_Annual_Report.pdf	2020	Annual Report	Bank of America	BAC	2017-06-01	North America	Public Company	Diversified Banks	207.0	0.05121418860041408	0.16183254240701012	0.08880426483596227	0.08950373026021664	0.07424283752674195	0.09093736454701609	0.12832324658573396	0.19838664713126075	0.24666903992521683	0.08299583729373697	0.05612094693548219	0.06189928739891505	0.2675510970395671	0.04454901214413805	0.336961502942229	0.3040225510452358	0.18748367613336617	0.359006676956721	0.15262779775028756	0.2989186547570425	0.3695890283313786	0.10772994577435828
387	398_PDF	https://about.bankofamerica.com/content/dam/about/pdfs/CDP_Climate_Change_Report-2020.pdf	2020	CDP Report	Bank of America	BAC	2017-06-01	North America	Public Company	Diversified Banks	175.0	0.27678292201378135	0.5307512730175292	0.3547993979275382	0.3682410920290411	0.31729596036790947	0.4635645811556412	0.2105266006769251	0.3700452563944465	0.4157536320984222	0.33820782460635823	0.20171199456968722	0.10841107124486635	0.23691726274403455	0.07608213725370025	0.6666943064485261	0.3725608579401241	0.40951828393877016	0.4212661322651354	0.3375183013935744	0.22453775047465693	0.37576338459559006	0.1870474548964815
388	399_PDF	https://d1io3yog0oux5.cloudfront.net/_699385fdac78ff42f9fec5b8acb159bd/bankofamerica/db/867/9129/annual_report/BAC_2020_Annual_Report.pdf	2020	Annual Report	Bank of America	BAC	2017-06-01	North America	Public Company	Diversified Banks	207.0	0.05121418860041408	0.16183254240701012	0.08880426483596227	0.08950373026021664	0.07424283752674195	0.09093736454701609	0.12832324658573396	0.19838664713126075	0.24666903992521683	0.08299583729373697	0.05612094693548219	0.06189928739891505	0.2675510970395671	0.04454901214413805	0.336961502942229	0.3040225510452358	0.18748367613336617	0.359006676956721	0.15262779775028756	0.2989186547570425	0.3695890283313786	0.10772994577435828
389	400_PDF	https://investor.bankofamerica.com/regulatory-and-other-filings/annual-reports/content/0000070858-21-000023/0000070858-21-000023.pdf	2020	Annual Report	Bank of America	BAC	2017-06-01	North America	Public Company	Diversified Banks	512.0	0.04804099354084209	0.14374927895358755	0.07352058108889149	0.07220752811923517	0.06407146199064562	0.07085253668075814	0.1142402334033691	0.22019122154838275	0.27251280715502213	0.06423135837482002	0.0555456152631831	0.06211479207536409	0.3816026190481658	0.037865721706538825	0.3744339646638625	0.23947369740013982	0.21562324673554756	0.3569426318466281	0.15599142985050768	0.3248341791561266	0.35971036583385113	0.12007923827161826
390	401_PDF	https://about.bankofamerica.com/content/dam/about/pdfs/ESG_Data-2020.pdf	2020	Sustainability Report	Bank of America	BAC	2017-06-01	North America	Public Company	Diversified Banks	21.0	0.2564226571980866	0.4691286144775732	0.29362434097361684	0.36091257654701736	0.23721391674804443	0.3787480823510535	0.15626161198309363	0.26652041981482794	0.3784219537919853	0.33014684065275696	0.15798334063021177	0.09843818377249619	0.28898998709607354	0.09113363456221048	0.5678245914918755	0.41182921471592693	0.387805303777136	0.34495022979843404	0.2757962800834818	0.2279660419918616	0.36302112512105655	0.14059648147172693
391	402_PDF	https://d1io3yog0oux5.cloudfront.net/_e275a399b1132c73611407a15e82339c/bankofamerica/db/867/7068/annual_report/2019_ar.pdf	2019	Annual Report	Bank of America	BAC	2017-06-01	North America	Public Company	Diversified Banks	192.0	0.04459288916769997	0.1483146694671617	0.08263181112311277	0.08361369631163817	0.06529179567609016	0.08009981562021884	0.12665161130757924	0.1915028922342308	0.23084763706351605	0.07917542821023277	0.05025766300019391	0.05952641018963539	0.2649223276743445	0.043744365957956444	0.31611477745737215	0.30031193718937055	0.17908190378019728	0.3423792771349306	0.14311409531085106	0.30080548895135	0.3707236747623291	0.10011946231265294
392	403_PDF	https://about.bankofamerica.com/content/dam/about/pdfs/task-force-climate-financial-disclosures-report.pdf	2019	TCFD Report	Bank of America	BAC	2017-06-01	North America	Public Company	Diversified Banks	25.0	0.34546087257355795	0.5847774144097031	0.42033627311372934	0.44367011381266047	0.5019230861968326	0.5431732378632591	0.3401423261787267	0.5026957195363684	0.5587041047786707	0.3218030990575102	0.23393439555409037	0.15137293192059634	0.2362359470162464	0.06334523504483514	0.7166451225931587	0.39593052220929176	0.4997611183050297	0.5046305793218653	0.3928094453132664	0.38502948824303984	0.37364397824025725	0.3424970568894538
393	404_PDF	https://d1io3yog0oux5.cloudfront.net/_699385fdac78ff42f9fec5b8acb159bd/bankofamerica/db/867/7068/annual_report/2019_ar.pdf	2019	Annual Report	Bank of America	BAC	2017-06-01	North America	Public Company	Diversified Banks	192.0	0.04459288916769997	0.1483146694671617	0.08263181112311277	0.08361369631163817	0.06529179567609016	0.08009981562021884	0.12665161130757924	0.1915028922342308	0.23084763706351605	0.07917542821023277	0.05025766300019391	0.05952641018963539	0.2649223276743445	0.043744365957956444	0.31611477745737215	0.30031193718937055	0.17908190378019728	0.3423792771349306	0.14311409531085106	0.30080548895135	0.3707236747623291	0.10011946231265294
394	405_PDF	https://about.bankofamerica.com/content/dam/about/pdfs/2019_CDP_Climate_Change_Submission_Secure.pdf	2019	CDP Report	Bank of America	BAC	2017-06-01	North America	Public Company	Diversified Banks	129.0	0.2577454784539573	0.48991942218532064	0.3684589986706169	0.36543606798524336	0.30125147701101485	0.4795751254963747	0.22757684641011847	0.3770882638130654	0.37602779714709916	0.321297853462692	0.18451438178981752	0.10128528575652725	0.23498139411235167	0.08097376890670956	0.6492490855310267	0.368206099288282	0.3842746060007174	0.40484472729171156	0.3328887280080576	0.22020327963098732	0.3649908479825665	0.1932091136477139
395	406_PDF	https://d1io3yog0oux5.cloudfront.net/_e275a399b1132c73611407a15e82339c/bankofamerica/db/867/7067/annual_report/2018_ar.pdf	2018	Annual Report	Bank of America	BAC	2017-06-01	North America	Public Company	Diversified Banks	192.0	0.04298882990089056	0.1431267187235414	0.07946586390481371	0.08116117480601734	0.06437442600211339	0.07616631347203762	0.12583708868503166	0.19098027987363136	0.23460425504244287	0.07541860990603179	0.04777057027208392	0.0628620756003158	0.27139147177985073	0.04152924923871962	0.3188162562271477	0.2953710248125911	0.1800560250272744	0.34900405663304584	0.14389942238259468	0.31391550490130454	0.3732028335018619	0.10385398372669243
396	407_PDF	https://about.bankofamerica.com/content/dam/about/report-center/esg/2018/2019_CDP_Climate_Change_Submission_Secure.pdf	2018	CDP Report	Bank of America	BAC	2017-06-01	North America	Public Company	Diversified Banks	129.0	0.2577454784539573	0.48991942218532064	0.3684589986706169	0.36543606798524336	0.30125147701101485	0.4795751254963747	0.22757684641011847	0.3770882638130654	0.37602779714709916	0.321297853462692	0.18451438178981752	0.10128528575652725	0.23498139411235167	0.08097376890670956	0.6492490855310267	0.368206099288282	0.3842746060007174	0.40484472729171156	0.3328887280080576	0.22020327963098732	0.3649908479825665	0.1932091136477139
397	408_PDF	https://d1io3yog0oux5.cloudfront.net/_699385fdac78ff42f9fec5b8acb159bd/bankofamerica/db/867/7067/annual_report/2018_ar.pdf	2018	Annual Report	Bank of America	BAC	2017-06-01	North America	Public Company	Diversified Banks	192.0	0.04298882990089056	0.1431267187235414	0.07946586390481371	0.08116117480601734	0.06437442600211339	0.07616631347203762	0.12583708868503166	0.19098027987363136	0.23460425504244287	0.07541860990603179	0.04777057027208392	0.0628620756003158	0.27139147177985073	0.04152924923871962	0.3188162562271477	0.2953710248125911	0.1800560250272744	0.34900405663304584	0.14389942238259468	0.31391550490130454	0.3732028335018619	0.10385398372669243
398	409_PDF	https://d1io3yog0oux5.cloudfront.net/_e275a399b1132c73611407a15e82339c/bankofamerica/db/867/7066/annual_report/2017_ar.pdf	2017	Annual Report	Bank of America	BAC	2017-06-01	North America	Public Company	Diversified Banks	214.0	0.03639199241807211	0.1373100015338787	0.0686716204395414	0.0689604864295492	0.057971366956522136	0.06679291376053575	0.11475534700378318	0.17487612247632994	0.22596047888209034	0.06224941537637703	0.04153171779088809	0.05912134565345627	0.25924272776824303	0.03450407811899722	0.31923881304905943	0.2892526041450927	0.16709331683006184	0.3490847800366066	0.13583321510089238	0.3199588823670097	0.36762659369935063	0.0894172912752168
399	410_PDF	https://d1io3yog0oux5.cloudfront.net/_699385fdac78ff42f9fec5b8acb159bd/bankofamerica/db/867/7066/annual_report/2017_ar.pdf	2017	Annual Report	Bank of America	BAC	2017-06-01	North America	Public Company	Diversified Banks	214.0	0.03639199241807211	0.1373100015338787	0.0686716204395414	0.0689604864295492	0.057971366956522136	0.06679291376053575	0.11475534700378318	0.17487612247632994	0.22596047888209034	0.06224941537637703	0.04153171779088809	0.05912134565345627	0.25924272776824303	0.03450407811899722	0.31923881304905943	0.2892526041450927	0.16709331683006184	0.3490847800366066	0.13583321510089238	0.3199588823670097	0.36762659369935063	0.0894172912752168
400	411_PDF	https://about.bankofamerica.com/content/dam/about/report-center/esg/2017/BAC_2017_ESG-Update_online_ADA.pdf	2017	Sustainability Report	Bank of America	BAC	2017-06-01	North America	Public Company	Diversified Banks	20.0	0.1087836274982637	0.2519729033611204	0.18149265803754477	0.18052843526600396	0.11882990523616425	0.22148903346317766	0.14327792447881849	0.2339654613320856	0.24555662074880716	0.19899677658300854	0.10905830463504607	0.045401625719636025	0.2709202200878275	0.08580454977958944	0.42996421388044087	0.326855486996308	0.2512861593277633	0.32230439940551886	0.20793062617686286	0.1537623821367426	0.44404110254781753	0.1259030399643489
401	412_PDF	https://d1io3yog0oux5.cloudfront.net/_699385fdac78ff42f9fec5b8acb159bd/bankofamerica/db/867/7065/annual_report/2016_ar.pdf	2016	Annual Report	Bank of America	BAC	2017-06-01	North America	Public Company	Diversified Banks	224.0	0.03549989452002072	0.13483734419384644	0.06684817998436145	0.06750139881658986	0.057155099995779404	0.06285426408086794	0.1145012253885984	0.17966087530063599	0.23023275340458232	0.0611389955154841	0.04154097002513025	0.06035218326536103	0.2685826677736709	0.03363033020976752	0.32163188228584644	0.28928320814470193	0.16823062760135904	0.3568971354410461	0.1333128291824312	0.3364390522341613	0.37090134074733655	0.08911458863786134
402	413_PDF	https://d1io3yog0oux5.cloudfront.net/_699385fdac78ff42f9fec5b8acb159bd/bankofamerica/db/868/7073/file/2016_ESG+Highlights.pdf	2016	Sustainability Report	Bank of America	BAC	2017-06-01	North America	Public Company	Diversified Banks	6.0	0.17411366672263767	0.2814295582937391	0.19544207044964423	0.18234441956929973	0.10741040420807041	0.26613557071083205	0.12088689779859046	0.23297713109245027	0.19366283307267332	0.22025120123199737	0.15472427892103602	0.024693105584408338	0.2614444896115604	0.07832199279166277	0.4704092318938916	0.2798982451947287	0.28290820952431806	0.3758794416950897	0.24304454050620056	0.13698304430572342	0.4031654321390422	0.11465561991381618
403	414_PDF	https://www.annualreports.com/HostedData/AnnualReportArchive/b/NYSE_BAC_2015.pdf	2015	Annual Report	Bank of America	BAC	2017-06-01	North America	Public Company	Diversified Banks	256.0	0.03499406905736254	0.13885492693138085	0.0667981081935163	0.06792874567472632	0.05794360066404759	0.06231738945101279	0.11596900229434999	0.18420478504003723	0.23367504282713167	0.060167157857235906	0.042870743453039366	0.060700967688544036	0.2724158562625671	0.036520153429748424	0.3308005752921715	0.2855952311751163	0.1736538716837615	0.3626561676766891	0.1352563027476777	0.3438269829481786	0.3677157583023232	0.09091500027872089
404	415_PDF	https://www.annualreports.com/HostedData/AnnualReportArchive/b/NYSE_BAC_2014.pdf	2014	Annual Report	Bank of America	BAC	2017-06-01	North America	Public Company	Diversified Banks	272.0	0.03215727794851717	0.13631194093224444	0.06417304328795036	0.0647851535259491	0.05499469316336926	0.05931192890660062	0.11065264592861468	0.17446660961060106	0.22250550675248212	0.057188299568636344	0.04004070017768746	0.056899512542413544	0.27308345902858916	0.03514441046598719	0.32564739320688535	0.284465330224781	0.16807561360022266	0.35899239561052804	0.13090952825687655	0.33813005975356053	0.3692717640806607	0.08642781878866779
405	416_PDF	https://www.annualreports.com/HostedData/AnnualReportArchive/b/NYSE_BAC_2013.pdf	2013	Annual Report	Bank of America	BAC	2017-06-01	North America	Public Company	Diversified Banks	284.0	0.030966679847731438	0.14014279554171102	0.06132410487944134	0.06258194831306577	0.05262676409803974	0.0570172568951118	0.10950850387998334	0.1758593847220263	0.22317154927660574	0.056232620797301854	0.039078124042708814	0.05498731327432474	0.2701433626655101	0.034707950614681224	0.32799235994716974	0.2762288082899098	0.16812215839917985	0.36584083853499466	0.12721129164774422	0.3354942943561874	0.36343528593793145	0.08571435324381436
406	417_PDF	https://www.annualreports.com/HostedData/AnnualReportArchive/b/NYSE_BAC_2012.pdf	2012	Annual Report	Bank of America	BAC	2017-06-01	North America	Public Company	Diversified Banks	284.0	0.02999754346017115	0.1395656153231517	0.05937800131014753	0.06074562416266406	0.050625896396792415	0.054687876264044144	0.1080117249485063	0.17213197134385286	0.21797041845781737	0.05496383459316665	0.038723257367580984	0.05320098583920132	0.27400683347228716	0.03359831870245168	0.33180702087010416	0.27903171313059166	0.1665396374246981	0.369091698569272	0.12548044898492386	0.3373108937254353	0.36969653654328605	0.08332847482589052
407	418_PDF	https://www.annualreports.com/HostedData/AnnualReportArchive/b/NYSE_BAC_2011.pdf	2011	Annual Report	Bank of America	BAC	2017-06-01	North America	Public Company	Diversified Banks	276.0	0.03290420373768063	0.1518201501097382	0.06381306844277956	0.06514499010546979	0.053995640937402355	0.05894242653086899	0.11560836815949659	0.18310104451026557	0.23233619052166393	0.05905364153321164	0.042935436180624696	0.05705373246172925	0.28486674487611885	0.036978546352473274	0.34753197616288417	0.2836553753465029	0.17498625561840633	0.38596777426334594	0.13003579591185419	0.3348611987491044	0.37714446829521703	0.089660428409057
408	419_PDF	https://www.annualreports.com/HostedData/AnnualReportArchive/b/NYSE_BAC_2010.pdf	2010	Annual Report	Bank of America	BAC	2017-06-01	North America	Public Company	Diversified Banks	252.0	0.03379275573860991	0.1427001875612095	0.06447069044599166	0.06581915343298378	0.05463202193859809	0.05973404785166245	0.10619030880439204	0.17775612666401355	0.2031868054384486	0.055747300661974766	0.04493571536050753	0.05303405625427331	0.2655622236992442	0.04169734560475766	0.31977380409584744	0.27873811351218275	0.17408069107547836	0.3647889635429663	0.13211327489767968	0.30928415881353044	0.368978832759824	0.09147382278299816
409	420_PDF	https://pic.bankofchina.com/bocappd/report/202203/P020220329577864326448.pdf	2021	Annual Report	Bank of China Ltd	601988.SS	2021-02-01	Asia Pacific	Public Company	Diversified Banks	471.0	0.06944411302630922	0.22304490236424104	0.09882759943580381	0.09983636589501128	0.08295701716099688	0.1004011003599242	0.18583391347189826	0.2736138574611401	0.27758323622117936	0.09901000348040605	0.08062083059004549	0.07854266237605882	0.3335037745560912	0.0685291620615832	0.3554647773335684	0.31493129590710334	0.2573669350702131	0.3919166162727974	0.20035736181911368	0.24998170781563417	0.4388847612038565	0.1527438405650708
410	421_PDF	https://pic.bankofchina.com/bocappd/report/202103/P020210327642434487221.pdf	2020	Annual Report	Bank of China Ltd	601988.SS	2021-02-01	Asia Pacific	Public Company	Diversified Banks	452.0	0.05769669718552631	0.20513681413775445	0.0892682043642867	0.08984562073463273	0.07423326982773036	0.09056133635616079	0.16953951708100462	0.2546767920185218	0.2599413272946969	0.09033403556945631	0.07319158030954016	0.07040167024501594	0.3375482959965306	0.06250282346995055	0.3371342996119511	0.3101950264225688	0.24022021209795644	0.3898579508970341	0.18994209096814094	0.24739344680711592	0.4455347658993666	0.1341432113277774
411	422_PDF	https://pic.bankofchina.com/bocappd/report/202103/P020210327642438388235.pdf	2020	Sustainability Report	Bank of China Ltd	601988.SS	2021-02-01	Asia Pacific	Public Company	Diversified Banks	197.0	0.08645677132007513	0.2119216254912399	0.11758569746679155	0.10517881867441785	0.0833116576808918	0.14400933754097636	0.13310403898292378	0.1967176993530662	0.15590198363936544	0.11287710266602939	0.09937244500689525	0.037134895568877	0.3142773904052338	0.05376140895502599	0.3467256835681341	0.31423072851831435	0.2113488621613405	0.3467976905485711	0.17845552878894713	0.17310958674556948	0.5096570534453035	0.0821269998664751
412	423_PDF	https://pic.bankofchina.com/bocappd/report/202003/P020200327552610006350.pdf	2019	Annual Report	Bank of China Ltd	601988.SS	2021-02-01	Asia Pacific	Public Company	Diversified Banks	429.0	0.055301970529134534	0.20557597910964576	0.08665950483274212	0.09158997270441178	0.07387233225280174	0.08635524493416866	0.17785150550856269	0.25620706815086186	0.27068825999842666	0.0901272251019997	0.06994764295949323	0.07699785510571637	0.34358340590378517	0.06481502144898799	0.3298908164922947	0.3129231958097717	0.2381742993298556	0.3857730355778527	0.18477640861798406	0.2530710228965465	0.4386200254562649	0.14339310333629274
413	424_PDF	https://pic.bankofchina.com/bocappd/report/201903/P020190329601110675116.pdf	2018	Annual Report	Bank of China Ltd	601988.SS	2021-02-01	Asia Pacific	Public Company	Diversified Banks	425.0	0.05065121368533443	0.20269222302499904	0.08342120602668247	0.08836881117946718	0.07204449985770307	0.08254836873475833	0.1739079383001249	0.2505415676245928	0.265323344910412	0.08628282111363961	0.066217788441962	0.0766104989508986	0.33748673941286317	0.0645528529110713	0.32353871883338603	0.3094699205132538	0.23393135710903212	0.383125415580301	0.18564465684593032	0.25080406171695446	0.43858762322151496	0.13909773333895806
414	425_PDF	https://pic.bankofchina.com/bocappd/report/201803/P020180329593657417394.pdf	2017	Annual Report	Bank of China Ltd	601988.SS	2021-02-01	Asia Pacific	Public Company	Diversified Banks	402.0	0.05396461290741709	0.2113663133990995	0.08647413564013173	0.09099918605049524	0.07441508593862672	0.08510098893231656	0.18063329512456977	0.2622566324612717	0.27840719084647764	0.08974766537135835	0.06756485074892785	0.08010794932016817	0.34353380715379683	0.06618047054121418	0.33408339983840135	0.31047312015628925	0.24276643759888455	0.3859259855972632	0.18907529910681395	0.256804450396625	0.4353004442449702	0.14676740051715287
415	426_PDF	https://pic.bankofchina.com/bocappd/report/201703/P020170331589265982242.pdf	2016	Annual Report	Bank of China Ltd	601988.SS	2021-02-01	Asia Pacific	Public Company	Diversified Banks	394.0	0.052635182766775125	0.21727373651873694	0.08582044805314176	0.09134003737237971	0.07381428206795146	0.08630751756893693	0.1834456267670575	0.2634516368777105	0.27733546852372043	0.08962046099938067	0.06997208693718365	0.0779951848175812	0.34027047545655	0.06520902233871569	0.34188849999142434	0.30352701608784705	0.24165095528736158	0.3918166601205725	0.19218570803406995	0.2526712236313835	0.43932732464433977	0.14664791878330163
416	427_PDF	https://pic.bankofchina.com/bocappd/report/201603/P020160330590530834765.pdf	2015	Annual Report	Bank of China Ltd	601988.SS	2021-02-01	Asia Pacific	Public Company	Diversified Banks	386.0	0.05010910130897099	0.21059726049952587	0.08241219601057331	0.0873526436046838	0.07169141118550025	0.08173411814628882	0.17619966893200695	0.25769402112453377	0.2706655207923949	0.08531163158205758	0.06720867289024238	0.07628884545744351	0.34639087793957146	0.06532429695867417	0.34028384503175785	0.304383495616551	0.24044816257244664	0.3886996498767139	0.18746055326860292	0.26042804093434546	0.4397790901813667	0.14578712592624787
417	428_PDF	http://pic.bankofchina.com/bocappd/report/201503/P020150325585821618016.pdf	2014	Annual Report	Bank of China Ltd	601988.SS	2021-02-01	Asia Pacific	Public Company	Diversified Banks	422.0	0.05009541281909192	0.21124817724658093	0.08556435620560365	0.09031285200823834	0.07331663298522995	0.08436710984929097	0.18007898946467363	0.2617789650833597	0.27133349961098924	0.08567743965427449	0.06583967939157737	0.07964125896360316	0.33783988139721904	0.0662139722637925	0.34143206307995744	0.3085893770747241	0.2395024807307077	0.39269219431927666	0.18868433807453638	0.2612181487762353	0.4374857867832402	0.14750074088136395
418	429_PDF	http://pic.bankofchina.com/bocappd/report/201403/P020140326594419415439.pdf	2013	Annual Report	Bank of China Ltd	601988.SS	2021-02-01	Asia Pacific	Public Company	Diversified Banks	395.0	0.05012996800581183	0.21423724529720586	0.08225201654319697	0.08798382606984059	0.07091196534218808	0.08153307854994893	0.1824084019841654	0.26200465782041915	0.2713799995187294	0.08904363057026693	0.0665262785832912	0.0789261345880714	0.33180273306418423	0.06647327213125263	0.33005073196855556	0.3026121733874665	0.24179428399915198	0.3842781927934516	0.1860230269314333	0.2600802473428831	0.41473696266937476	0.15187533255717134
419	430_PDF	http://pic.bankofchina.com/bocappd/report/201303/P020130326573887576644.pdf	2012	Annual Report	Bank of China Ltd	601988.SS	2021-02-01	Asia Pacific	Public Company	Diversified Banks	418.0	0.052098013652481345	0.21313700802678165	0.08428172866586979	0.08995542968938669	0.07363215079012109	0.08481759769772924	0.18328261077358732	0.264759290235441	0.2746160336836299	0.09104526657972745	0.06909327454340315	0.07716068054793146	0.3329374561300183	0.06830347509303139	0.3329236574576379	0.30967427634042877	0.24655022022478776	0.3905995454637925	0.19056770295786588	0.27166126020154324	0.421109345266828	0.15519502784558875
420	431_PDF	http://pic.bankofchina.com/bocappd/report/201203/P020120329663617082622.pdf	2011	Annual Report	Bank of China Ltd	601988.SS	2021-02-01	Asia Pacific	Public Company	Diversified Banks	417.0	0.050113719937676035	0.21044922559417537	0.080013891834855	0.08478958395207203	0.0714606734441791	0.08073517408807748	0.17989793012360844	0.26256861473009063	0.2678027615326089	0.08607016769815028	0.0649956561766042	0.07778917057922609	0.3262181674634837	0.06443514316198949	0.32749348688110436	0.30566758388383813	0.23984708204253347	0.3868746616854577	0.18856611350922242	0.2680321263020688	0.4107249928646939	0.1492127639209895
421	432_PDF	https://pic.bankofchina.com/bocappd/report/201103/P020110324673249430441.pdf	2010	Annual Report	Bank of China Ltd	601988.SS	2021-02-01	Asia Pacific	Public Company	Diversified Banks	428.0	0.05261541836460656	0.21843732337409255	0.08524140228247883	0.090648165818561	0.07452560437881589	0.08418199895879859	0.1878079693155982	0.2699780481557992	0.28246682210365776	0.08614675303517651	0.07054396112465629	0.07958413082140982	0.3378297821739316	0.06819112125827882	0.3463615458097584	0.3101392000572217	0.2499131472047177	0.39804528488636504	0.19595733296986187	0.2714639639697285	0.41935856992202847	0.15864929082005952
422	433_PDF	http://www.bankcomm.com/BankCommSite/fileDownload.do?fileId=aed39a9941224584ae6cf9fdd4c4591f	2021	Annual Report	Bank of Communications Ltd	601318.SS	2021-09-01	Asia Pacific	Public Company	Diversified Banks	328.0	0.05681211171729804	0.19256157045101518	0.08613182241393412	0.08737000541763192	0.07605497608044431	0.08610516793428727	0.1643054685182919	0.24864236511306656	0.26055307628767477	0.09252958963504493	0.06777506263759234	0.07578076789740693	0.33814820777397264	0.05940243096729102	0.3149715603205476	0.3092818051121797	0.22969866853324697	0.3512343473772773	0.1800800753560148	0.2478279480661033	0.3951950794159576	0.14134318684004896
423	434_PDF	https://www1.hkexnews.hk/listedco/listconews/sehk/2021/0422/2021042201375.pdf	2020	Annual Report	Bank of Communications Ltd	601328.SS	2021-09-01	Asia Pacific	Public Company	Diversified Banks	312.0	0.05126903094011896	0.18777678382550597	0.08058823890960758	0.08180399737416756	0.07002920681794329	0.07729837371462908	0.16162373164139635	0.24077633634211149	0.25524253435687333	0.08281194601990474	0.06515868604754306	0.07432477784126777	0.33506844283749854	0.05691106066393015	0.31508737149368277	0.3051326108646318	0.22622021350000157	0.3546091042908361	0.1755742723075657	0.24187518949200468	0.3922683478856516	0.1364601408482232
424	435_PDF	http://www.bankcomm.com/BankCommSite/fileDownload.do?fileId=b73a238865cf445ba44728488c1fc952	2020	Sustainability Report	Bank of Communications Ltd	601328.SS	2021-09-01	Asia Pacific	Public Company	Diversified Banks	56.0	0.16750175385208774	0.2867917817076645	0.16253573566124738	0.17022401868140066	0.1047769587310216	0.1990020677417596	0.16911342820754152	0.3126333154050699	0.31304830730980937	0.1807498142126009	0.1668526595573184	0.06905872903488047	0.30856915875641916	0.08313445199646609	0.48305467339693653	0.41221689145488866	0.2893365659396036	0.2783155690458696	0.19034580387007033	0.19155716187145455	0.5015189149710403	0.16554204696194352
425	436_PDF	http://www.bankcomm.com/BankCommSite/fileDownload.do?fileId=4b8e8644cf5942edbcf160bc4d8d10da	2019	Sustainability Report	Bank of Communications Ltd	601318.SS	2021-09-01	Asia Pacific	Public Company	Diversified Banks	55.0	0.08413838948808808	0.1866794591651841	0.10306588863554865	0.09884300405190467	0.06596798760829035	0.1318021147097361	0.10053370766666882	0.1715710563933592	0.14300137347246317	0.11189146253067637	0.08139382204509603	0.03869573818024373	0.27565661961075083	0.05862215963338984	0.3131926127134908	0.3363107693184549	0.19079784358740684	0.2928986058798691	0.15232609831293395	0.1439952468807554	0.4888327979427281	0.08797289617862139
426	437_PDF	http://www.bankcomm.com/BankCommSite/fileDownload.do?fileId=c3ceaa86f07c460aa24b2b52e5cfc79f	2019	Annual Report	Bank of Communications Ltd	601328.SS	2021-09-01	Asia Pacific	Public Company	Diversified Banks	332.0	0.05068126905448255	0.1945883001185835	0.08080261543047251	0.085158562464686	0.07077059473080873	0.07819582731858772	0.16715561127166287	0.24418831377202366	0.2560947294141372	0.08310120149691709	0.06455732347734426	0.07376802838737422	0.33193140487789696	0.06085514015958725	0.30951444081484175	0.3103120081567724	0.2321898564533459	0.3540428789204012	0.176180927068795	0.24495071808229155	0.4065762650667383	0.1421361387526161
427	438_PDF	http://www.bankcomm.com/BankCommSite/fileDownload.do?fileId=7988618d0bf945768479e1a3d048ebe7	2018	Sustainability Report	Bank of Communications Ltd	601328.SS	2021-09-01	Asia Pacific	Public Company	Diversified Banks	53.0	0.10126976381602949	0.2175847943917762	0.11575605492132514	0.10952074244371802	0.06384672004039417	0.1477414661283369	0.09580673424703408	0.17706130237843784	0.15480580960633392	0.12887796140884542	0.08482140347382544	0.03961924999527871	0.2660410361398636	0.06410845464905608	0.3520089835380056	0.3193057386164987	0.1958738678762958	0.3071246180867304	0.16971381653683038	0.1314153109330611	0.4832014719468035	0.07789345629567725
428	439_PDF	http://www.bankcomm.com/BankCommSite/fileDownload.do?fileId=f377730d06954435b2a37ccc7ec0344a	2017	Annual Report	Bank of Communications Ltd	601328.SS	2021-09-01	Asia Pacific	Public Company	Diversified Banks	304.0	0.051948029951571245	0.18943710074395553	0.08384549712035927	0.08629460980548594	0.07270859855158412	0.08147462964025565	0.16943613204128455	0.24793011259738837	0.2626091291668892	0.08709308040659515	0.0684740973242403	0.07712266218018948	0.34631413476891276	0.06576855638566273	0.3084645108602965	0.31114928453666324	0.2364608546411489	0.3550001166682857	0.18162067118959224	0.2509826975187004	0.4127163820799996	0.1425991123095791
429	440_PDF	http://www.bankcomm.com/BankCommSite/fileDownload.do?fileId=1ee0473c4b3d4621bd34ea18a6a16051	2016	Annual Report	Bank of Communications Ltd	601318.SS	2021-09-01	Asia Pacific	Public Company	Diversified Banks	336.0	0.05312758218512894	0.1808817749234583	0.08664650990036832	0.0867051394362449	0.0722725695663666	0.08415355398822968	0.15681735984775952	0.2339472799412	0.2554046412657012	0.0869372326814711	0.06441548516265336	0.07335918694785083	0.3475103759364678	0.060860172439355736	0.30185188581032135	0.3183864946852524	0.22272531633067982	0.3426143903332322	0.17499253913810414	0.26226992032233826	0.41903731935235683	0.1313718669080079
430	441_PDF	http://www.bankcomm.com/BankCommSite/fileDownload.do?fileId=d377f1aece67411d9b1957c39e40b206	2015	Annual Report	Bank of Communications Ltd	601328.SS	2021-09-01	Asia Pacific	Public Company	Diversified Banks	320.0	0.05797638742950697	0.1970380776737225	0.0904156643917055	0.09078396333032876	0.07604079856188586	0.08771067427120581	0.17538815170446714	0.25494783456353615	0.26919682218711255	0.08841729653807047	0.07468761470109489	0.07870929870414799	0.34698630412722925	0.06906190779026254	0.3164408350190405	0.315133569506157	0.24246794827087909	0.3592999776315589	0.18998523313760374	0.26112330075779144	0.4225519051056426	0.15252458693014756
431	442_PDF	http://www.bankcomm.com/BankCommSite/fileDownload.do?fileId=7cbd4d2a001d404a89602f61d8a0ab79	2014	Annual Report	Bank of Communications Ltd	601318.SS	2021-09-01	Asia Pacific	Public Company	Diversified Banks	348.0	0.05774076916565402	0.20336622429118167	0.08831770460919096	0.08932813224523546	0.07490593760939444	0.08454298113110978	0.17969485152161266	0.2622463242903716	0.27445889358695863	0.08886124428636387	0.07150882546036352	0.07787767982153315	0.3354514407859205	0.06817212761033199	0.32987849638832367	0.32175505367141455	0.24404252908158724	0.3633488897950416	0.18967057922330793	0.25574413847483873	0.4108725524198408	0.1545117226041012
432	443_PDF	http://www.bankcomm.com/BankCommSite/fileDownload.do?fileId=31d3bbe31e12403a81ee243f4c9f7b32	2013	Annual Report	Bank of Communications Ltd	601328.SS	2021-09-01	Asia Pacific	Public Company	Diversified Banks	312.0	0.058986718154134476	0.19850730408003883	0.08646875802234652	0.0907121530580238	0.07483808861881773	0.08597931950672003	0.17509427000107436	0.25406664003620566	0.2665766916361814	0.09296810684493638	0.07110530346132304	0.07916151470307912	0.33289181357608444	0.06928629649325016	0.31456209070501756	0.3095418473141626	0.24062075855190593	0.35864806804452476	0.1864625296118104	0.26101919510569477	0.4089416025265621	0.15516070630240453
433	444_PDF	http://www.bankcomm.com/BankCommSite/fileDownload.do?fileId=07984eb3c2c04c89a0e77046c049e128	2012	Annual Report	Bank of Communications Ltd	601318.SS	2021-09-01	Asia Pacific	Public Company	Diversified Banks	296.0	0.052723260721156975	0.19497684627046252	0.08053796882929093	0.08400128781816195	0.07180033093309396	0.08039729788241683	0.17216120482975847	0.2520700258841851	0.2637527915806412	0.08659596310779281	0.0692320073908044	0.08120013747726085	0.33328742654123084	0.06723618477095847	0.3156167089245592	0.2983120508511018	0.2365017128148626	0.3592898736177205	0.18251467728672685	0.2530928897299211	0.4013007872737628	0.15036575379793599
434	445_PDF	http://www.bankcomm.com/BankCommSite/fileDownload.do?fileId=71b6b159681d4387b6284239c62b1e3f	2011	Annual Report	Bank of Communications Ltd	601328.SS	2021-09-01	Asia Pacific	Public Company	Diversified Banks	268.0	0.05188679333462456	0.20609019261012068	0.08081791922109016	0.08615358216798978	0.07131330400890964	0.08052113181762645	0.1813376519231835	0.26081199575118746	0.2832695378456476	0.09081574746533436	0.06695729171263819	0.08415202120520619	0.33407363784902944	0.06740273760760454	0.32227956243295003	0.30879699095101587	0.2465977843805453	0.3789288520377235	0.18930631920333194	0.26259786251460726	0.3938968012332467	0.16028830007932052
435	446_PDF	http://www.bankcomm.com/BankCommSite/fileDownload.do?fileId=8308e98735334666a7b0457deb8a85d3	2010	Annual Report	Bank of Communications Ltd	601318.SS	2021-09-01	Asia Pacific	Public Company	Diversified Banks	268.0	0.05317488030843063	0.20720367487474162	0.08123430840610248	0.08583263183744003	0.0695992306991029	0.08152591906980758	0.18411430382192734	0.261216888568297	0.27408596710178657	0.09129369002738942	0.06889531772511245	0.08050607588039121	0.331927719738037	0.07035708115944311	0.3129162112328212	0.3063653843051533	0.24667979969801823	0.37737367478500716	0.1886360531922005	0.2685279104262378	0.39509591739347943	0.1563770590473891
436	447_PDF	https://investorrelations.bankofireland.com/app/uploads/Annual-Report-for-the-Year-Ended-31-December-2021.pdf	2021	Annual Report	Bank of Ireland Group plc	BIRG.I	2020-02-01	Europe	Public Company	Diversified Banks	386.0	0.08387729217377589	0.21371332788161398	0.13093993148375965	0.12725955743218162	0.11009193687188737	0.1314340550368088	0.1740332687038572	0.251976528176755	0.30226229779591995	0.12949457092123873	0.08249782212841789	0.07685584599809565	0.37154632630926454	0.05493048607051332	0.33256076066035917	0.33088130809692656	0.2330962560790274	0.339287656449977	0.17665478232010626	0.32819898274678466	0.4070497776458279	0.14439662444193815
437	448_PDF	https://investorrelations.bankofireland.com/app/uploads/BOI-Annual-Report-2020.pdf	2020	Annual Report	Bank of Ireland Group plc	BIRG.I	2020-02-01	Europe	Public Company	Diversified Banks	384.0	0.07877819391477696	0.20865853303028678	0.12298530020902118	0.11883065991882429	0.10645788359464958	0.12255891270453025	0.1754290055766677	0.2528755242654533	0.3033226772138681	0.12159418676048207	0.07862577728569006	0.07629727008566753	0.3796017874748337	0.055493224777132456	0.32667328480233626	0.32454540813085303	0.22895320822324836	0.346347733563289	0.17099018856838658	0.3344955403106682	0.40664652179774374	0.1407146106560703
438	449_PDF	https://www.bankofireland.com/app/uploads/assets/HoldCo-Corporate-Governace-Statement-2020-08.04.21-v2.pdf	2020	Corporate Governance Report	Bank of Ireland Group plc	BIRG.I	2020-02-01	Europe	Public Company	Diversified Banks	48.0	0.09611846853151576	0.2707842501769962	0.1359327460293802	0.1383129789095777	0.10604752762696701	0.12703199657143702	0.25041129382450344	0.33745561359629217	0.3926749656680767	0.17133606247154887	0.11958926882552093	0.08782625725141696	0.5606854798190156	0.09921686847686143	0.31219120270806777	0.3175304232793389	0.3049586599908037	0.3749062505814468	0.21587527197865752	0.2794186715669849	0.40700319931102846	0.19826997744861244
439	450_PDF	https://personalbanking.bankofireland.com/app/uploads/2020-Strategic-Report.pdf	2020	Sustainability Report	Bank of Ireland Group plc	BIRG.I	2020-02-01	Europe	Public Company	Diversified Banks	47.0	0.15442028967490565	0.3186143083612591	0.22323707603342893	0.22347475885038026	0.21225236219061885	0.2488787001991945	0.23038937300244647	0.3066177397653921	0.3395137938934471	0.20234024389507663	0.1282176539876107	0.07445582667433721	0.3050149225719868	0.07127754260716186	0.4017903941122788	0.3965798895210873	0.3142774149045711	0.3622048358449223	0.2470388434125046	0.2597970149009683	0.46711450742198424	0.18544887628210663
440	451_PDF	https://personalbanking.bankofireland.com/app/uploads/Responsible-Sustainable-Business-Strategy-Document-VER09.pdf	2020	Sustainability Report	Bank of Ireland Group plc	BIRG.I	2020-02-01	Europe	Public Company	Diversified Banks	27.0	0.27344970688981207	0.48184746772923304	0.33622658990866144	0.3706849864668992	0.255022199031373	0.34079252935804816	0.34475415809770465	0.44447673342576055	0.4653451776549477	0.41556034721833873	0.1963750469731167	0.10790688757705716	0.3798762331863908	0.17349495191392006	0.533720376208189	0.4749801580689783	0.44947994094483834	0.4473805881651311	0.35863166701131577	0.22898645095002634	0.5635606899955203	0.2985369291119063
441	452_PDF	https://investorrelations.bankofireland.com/app/uploads/BOI-Annual-Report-2019.pdf	2019	Annual Report	Bank of Ireland Group plc	BIRG.I	2020-02-01	Europe	Public Company	Diversified Banks	342.0	0.06673471780516334	0.18116461972095202	0.10621053483291254	0.10299574564169865	0.08455372945764177	0.10031138699188843	0.16258738963181626	0.23428176101763912	0.2784497797297545	0.11222226882109337	0.06847926123123324	0.07336937968446941	0.3877593206621302	0.055984395262037016	0.2814286924024803	0.3225594140592953	0.21078317355559534	0.3180225740294967	0.15793265483009244	0.335384215943528	0.4075772441898553	0.12440681538456146
442	453_PDF	https://personalbanking.bankofireland.com/app/uploads/strategic-report-2019.pdf	2019	Sustainability Report	Bank of Ireland Group plc	BIRG.I	2020-02-01	Europe	Public Company	Diversified Banks	40.0	0.08630221537151536	0.21864401094512687	0.14114462005496217	0.14203686446901131	0.10702497149739666	0.14320616344231063	0.16318202399488851	0.2187335150582464	0.24718762812787903	0.14893910683822814	0.08122331037204435	0.059543504528831996	0.3302178103157846	0.07984703986125188	0.28783169533932346	0.4114808574854282	0.2453877030813858	0.3085912955856775	0.1803173520572925	0.22710637626471947	0.5009642516905565	0.13432161926627745
443	454_PDF	https://investorrelations.bankofireland.com/app/uploads/BOI-Annual-Report-2018-2.pdf	2018	Annual Report	Bank of Ireland Group plc	BIRG.I	2020-02-01	Europe	Public Company	Diversified Banks	334.0	0.06158274609928961	0.18113201478246177	0.10036606734141681	0.09932317219959517	0.07963750671096116	0.09355431333729863	0.16142249779629758	0.22929439494915166	0.27462121287600977	0.10646718881268838	0.06544825199142373	0.07361395641124163	0.37166557066074857	0.05587085408594231	0.2845761993119113	0.3180508203039527	0.20948049860341764	0.32019970054006713	0.15344658294401703	0.3243928855823845	0.39966944713104996	0.12317979637456222
444	455_PDF	https://personalbanking.bankofireland.com/app/uploads/boi-responsibility-report-2018.pdf	2018	Sustainability Report	Bank of Ireland Group plc	BIRG.I	2020-02-01	Europe	Public Company	Diversified Banks	48.0	0.07029044238013785	0.20857133208199274	0.1340010351001881	0.14077970554198083	0.09113973215532709	0.13191930823144868	0.13848449412345998	0.1954298085415569	0.21683683684786728	0.13951088291951294	0.06643966680508673	0.05742036908255991	0.3208154432057863	0.08373136927015676	0.28216964776086645	0.4378426053028249	0.24890051749099262	0.3168292778661275	0.18330714704033937	0.19819880764852366	0.5101179244848988	0.1358856506583811
445	456_PDF	https://investorrelations.bankofireland.com/app/uploads/BOI-Annual-Report-2017.pdf	2017	Annual Report	Bank of Ireland Group plc	BIRG.I	2020-02-01	Europe	Public Company	Diversified Banks	290.0	0.05858257956467452	0.18417064211134107	0.09733471532510242	0.09809583747662959	0.07927360017321408	0.09031504002794326	0.1661994764517379	0.23389405506587668	0.2842243779519668	0.09908187274840383	0.06288326674578747	0.07727396831839252	0.3847601130380405	0.051742410255548155	0.2971850732526221	0.31783928147622903	0.20948835408054792	0.3320657447234752	0.15454505661599915	0.3232250594409739	0.3859466881499302	0.12916812419525428
446	457_PDF	https://personalbanking.bankofireland.com/app/uploads/boi-responsibility-report-2017.pdf	2017	Sustainability Report	Bank of Ireland Group plc	BIRG.I	2020-02-01	Europe	Public Company	Diversified Banks	72.0	0.07102275487851359	0.215923356299942	0.1354359054731697	0.14603191305546656	0.09466878140345215	0.13918873103579596	0.15676232564788792	0.21981831214401962	0.20323712618108988	0.1427351261999443	0.0684300428741957	0.04980035185047346	0.2759360854728936	0.06727029540710294	0.26699590130038786	0.33898929157146934	0.22131564577937224	0.2719118534926806	0.15954257379420245	0.1485780312635395	0.41692345892886573	0.1377687269252173
447	458_PDF	https://investorrelations.bankofireland.com/app/uploads/BOI-Annual-Report-2016.pdf	2016	Annual Report	Bank of Ireland Group plc	BIRG.I	2020-02-01	Europe	Public Company	Diversified Banks	430.0	0.053533898331317706	0.171923678709152	0.09302212209575994	0.09131148822129276	0.076758298509897	0.08675676871520828	0.15209247501654904	0.22039837767275197	0.2635107058860142	0.09227278751658777	0.05563535675158107	0.07321190676678402	0.36910128036405426	0.05048156562537437	0.29808497233854675	0.3244072537443805	0.2008959027642202	0.33225426739440866	0.1515984617148178	0.3297599250276931	0.39287278389278113	0.12073694579822637
448	459_PDF	https://personalbanking.bankofireland.com/app/uploads/boi-responsibility-report-2016.pdf	2016	Sustainability Report	Bank of Ireland Group plc	BIRG.I	2020-02-01	Europe	Public Company	Diversified Banks	120.0	0.058141869313764	0.22978161231714658	0.11059736098464729	0.11942467117836839	0.0779278819319263	0.11598917458114806	0.1705173870598053	0.22579650624003944	0.18468118574013268	0.12385202969330324	0.0659543565649697	0.04716952190933661	0.22101854653315525	0.062210249936031206	0.3066382248313664	0.2725705556091402	0.2115024810834842	0.29797563688940315	0.14388615474209354	0.13040182382843882	0.3710905844217068	0.13689590850715375
449	460_PDF	https://investorrelations.bankofireland.com/app/uploads/BOI-Annual-Report-2015.pdf	2015	Annual Report	Bank of Ireland Group plc	BIRG.I	2020-02-01	Europe	Public Company	Diversified Banks	430.0	0.052283471760676714	0.1758379750359344	0.09248382353457649	0.0900326312704449	0.07514062731087844	0.08603842778702328	0.15274099597792692	0.22364955095174946	0.2621697544084048	0.09002328110250638	0.05509397206174333	0.0727426178087607	0.37015108366862337	0.05199819379822769	0.3111005913177302	0.3250269123097295	0.20330144229397348	0.3378919426229441	0.15414392410046915	0.31863206747622264	0.39739671442599334	0.12131985022749438
450	461_PDF	https://personalbanking.bankofireland.com/app/uploads/boi-responsibility-report-2015.pdf	2015	Sustainability Report	Bank of Ireland Group plc	BIRG.I	2020-02-01	Europe	Public Company	Diversified Banks	51.0	0.06949730413121362	0.2510275509802129	0.12393389355385984	0.13222333885044987	0.0906142160413062	0.1373763177330109	0.17719547189386772	0.24310483153470125	0.18220632236358264	0.13455294985555435	0.0705652863237877	0.048391742339780046	0.2150988827929309	0.06888455491119351	0.32166087302376156	0.2807379642341318	0.22628052766324597	0.31693147418400053	0.1500884809806264	0.12280221826960894	0.3629709432077099	0.13583481045486773
451	462_PDF	https://investorrelations.bankofireland.com/app/uploads/boi-annual-report-2014-1.pdf	2014	Annual Report	Bank of Ireland Group plc	BIRG.I	2020-02-01	Europe	Public Company	Diversified Banks	416.0	0.05272919936217992	0.18178587533987045	0.09171348166864035	0.09014410260656969	0.0748478461089425	0.08661653116143375	0.15207355473142575	0.2259720035587938	0.26680672726516513	0.0901611638925341	0.05496773373683768	0.07450174648343447	0.37617307015589835	0.05230616634074001	0.3170515658105685	0.32586092162390773	0.2072857186761228	0.3483919460304489	0.15311180641780586	0.3169353911407718	0.39909854843142945	0.12350530783129351
452	463_PDF	https://personalbanking.bankofireland.com/app/uploads/boi-responsibility-report-2014.pdf	2014	Sustainability Report	Bank of Ireland Group plc	BIRG.I	2020-02-01	Europe	Public Company	Diversified Banks	51.0	0.07914118968198423	0.2577591768134989	0.13623936735715877	0.15021158755948755	0.09948315182177263	0.14259389909152045	0.1988935152417928	0.26541260978100845	0.23271305288029842	0.16430334894693513	0.0765763490927517	0.06242532430161629	0.26666562813084965	0.0759280765626284	0.3272207445759377	0.3081112835370072	0.2461467836917031	0.32760029802669427	0.17673099665467548	0.16056796544372184	0.37689314865564744	0.15886557197917564
453	464_PDF	https://www.annualreports.com/HostedData/AnnualReportArchive/b/bank-of-ireland-group-plc_2013.pdf	2013	Annual Report	Bank of Ireland Group plc	BIRG.I	2020-02-01	Europe	Public Company	Diversified Banks	440.0	0.05161718780342898	0.18465730671025235	0.09039674923618653	0.09078318717317062	0.07408714660707835	0.0833689521601562	0.15661675784691895	0.2280719474874202	0.2729693747144966	0.09031515853537313	0.0570467658718328	0.07442462688600018	0.3682254636460548	0.052014785073875816	0.32420721760853377	0.32410424225821055	0.20903903614010683	0.3526350374430184	0.15141736841400696	0.2995889007835446	0.39224544796233574	0.12475963254448169
454	465_PDF	https://www.annualreports.com/HostedData/AnnualReportArchive/b/bank-of-ireland-group-plc_2012.pdf	2012	Annual Report	Bank of Ireland Group plc	BIRG.I	2020-02-01	Europe	Public Company	Diversified Banks	162.0	0.03888702426806812	0.1794670016777257	0.0757944979147113	0.07411681270022272	0.060153633610884404	0.0699324519947781	0.12195895063420992	0.1893031888581344	0.22825668256103476	0.05956427145695834	0.04708357008220743	0.06087866463223949	0.34159459738877174	0.04949052634504727	0.3665677213152884	0.3480999286081897	0.20685003690205203	0.4076775370807377	0.1463040854908756	0.27963822772039354	0.42055472337196304	0.11444117849227424
455	466_PDF	https://www.annualreports.com/HostedData/AnnualReportArchive/b/bank-of-ireland-group-plc_2011.pdf	2011	Annual Report	Bank of Ireland Group plc	BIRG.I	2020-02-01	Europe	Public Company	Diversified Banks	374.0	0.049649920485867645	0.18455596680683664	0.08709704578080167	0.08710988501439845	0.07147496584651535	0.08087936893668897	0.1552244395928203	0.23201795159057378	0.271671242158112	0.0863307887628239	0.05459145011609281	0.07149574873689123	0.37425471217621636	0.052216118337481895	0.3302827645650773	0.3129593325237952	0.20732278884936453	0.36958533005310173	0.15013266790461252	0.311696855988387	0.3864682739401173	0.12771370805106122
456	467_PDF	https://www.annualreports.com/HostedData/AnnualReportArchive/b/bank-of-ireland-group-plc_2010.pdf	2010	Annual Report	Bank of Ireland Group plc	BIRG.I	2020-02-01	Europe	Public Company	Diversified Banks	381.0	0.04546213069358141	0.17568784148122402	0.08193338977851279	0.08079605477051323	0.06766357162868909	0.07885676298472022	0.14477302280321913	0.21884020973662335	0.26748534747652936	0.08121142400023357	0.05161586533467727	0.07294065684361929	0.3680483600514761	0.04613987727165215	0.3313135032510493	0.311511761213533	0.19827526506848975	0.37433795559072663	0.14209581665306978	0.29380098495661006	0.3950450140296863	0.11783365557684934
457	468_PDF	https://www.bnymellon.com/content/dam/bnymellon/documents/pdf/investor-relations/annual-report-2021.pdf.coredownload.pdf	2021	Annual Report	Bank of New York Mellon	BK	2019-12-01	North America	Public Company	Asset Management & Custody Banks	230.0	0.0769205423205276	0.1989556544937659	0.13953794672188816	0.147082651923527	0.1083383490309352	0.12702303331182338	0.15857173943566158	0.2226084112590179	0.27871856518590354	0.13358343986113322	0.08112426022521686	0.07903416501221364	0.31436924548240497	0.08911603556678165	0.3099817526200786	0.38880197393486743	0.26123791373847055	0.33009222174994646	0.19162879582104506	0.2270202598675969	0.4603107384262257	0.16043742629035843
458	469_PDF	https://www.bnymellon.com/content/dam/bnymellon/documents/pdf/investor-relations/2020_Annual_Report_126713_1.pdf.coredownload.pdf	2020	Annual Report	Bank of New York Mellon	BK	2019-12-01	North America	Public Company	Asset Management & Custody Banks	220.0	0.13165886176103409	0.3285314938030611	0.17749052157818712	0.1902017417387424	0.16319044415029033	0.19774494566146716	0.28406427084346386	0.3784886323424075	0.41744592123368374	0.17676730515969344	0.12525817452404597	0.11384920662551926	0.35414195965511597	0.10766991427117861	0.40563757859277005	0.4252265296084835	0.2996790840262107	0.410365588104686	0.2638225633822166	0.3015982931779827	0.4882363745730153	0.2752082122940702
459	470_PDF	https://www.bnymellon.com/content/dam/bnymellon/documents/pdf/2020-enterprise-esg-report.pdf.coredownload.pdf	2020	Sustainability Report	Bank of New York Mellon	BK	2019-12-01	North America	Public Company	Asset Management & Custody Banks	108.0	0.11999596875625525	0.27888583293500047	0.18501726562449636	0.19615196782880284	0.1513608334032581	0.20335284958994132	0.17826819473203023	0.29033609130466853	0.29652125489005143	0.19632698677358323	0.10728400400686594	0.05820829449640877	0.3328684562256458	0.08681689415571636	0.3873213601652354	0.34273455918258156	0.2934596570018578	0.33339989169972334	0.21296955836220735	0.20478828778290004	0.42802430131837516	0.1626197681719729
460	471_PDF	https://www.bnymellon.com/content/dam/bnymellon/documents/pdf/insights/considering-climate-at-bny-mellon.pdf.coredownload.pdf	2020	Sustainability Report	Bank of New York Mellon	BK	2019-12-01	North America	Public Company	Asset Management & Custody Banks	36.0	0.2818319636624019	0.4953753478114114	0.37568584749877615	0.4083279932468831	0.43295518903564684	0.46897226516454854	0.3542562147974454	0.4933575047457323	0.5154315672664461	0.3395382134137897	0.2364549918411658	0.12441241509001628	0.27918332174264004	0.09393874212134738	0.6085954096009631	0.3808106048913468	0.49511644233764396	0.4610659751941212	0.4029714778667589	0.3157451790250685	0.4002127272854721	0.31647653199882136
461	472_PDF	https://www.bnymellon.com/content/dam/bnymellon/documents/pdf/insights/considering-climate-at-bny-mellon.pdf	2020	TCFD Report	Bank of New York Mellon	BK	2019-12-01	North America	Public Company	Asset Management & Custody Banks	36.0	0.2818319636624019	0.4953753478114114	0.37568584749877615	0.4083279932468831	0.43295518903564684	0.46897226516454854	0.3542562147974454	0.4933575047457323	0.5154315672664461	0.3395382134137897	0.2364549918411658	0.12441241509001628	0.27918332174264004	0.09393874212134738	0.6085954096009631	0.3808106048913468	0.49511644233764396	0.4610659751941212	0.4029714778667589	0.3157451790250685	0.4002127272854721	0.31647653199882136
462	473_PDF	https://www.bnymellon.com/content/dam/bnymellon/documents/pdf/csr/2019-csr-report.pdf.coredownload.pdf	2019	Sustainability Report	Bank of New York Mellon	BK	2019-12-01	North America	Public Company	Asset Management & Custody Banks	105.0	0.10677722645142249	0.2496193044299748	0.17302400254060318	0.18647130042965349	0.1355444499137227	0.19102410312336318	0.16103983973128438	0.2608871612798368	0.26897482862116423	0.17913805774931382	0.09302634194700843	0.05326333223146863	0.3234766637120531	0.0799381473671111	0.3586641320483371	0.333674417407427	0.2642181185479595	0.31057343843999796	0.19908104022403436	0.20172896625669762	0.4221868383968527	0.14726783258249104
463	474_PDF	https://www.bnymellon.com/content/dam/bnymellon/documents/pdf/investor-relations/annual-report-2019.pdf.coredownload.pdf	2019	Annual Report	Bank of New York Mellon	BK	2019-12-01	North America	Public Company	Asset Management & Custody Banks	212.0	0.043427023649699324	0.14837023402620866	0.07909874123408506	0.08003253993864481	0.06759727552396244	0.07195784840481295	0.13903175123078523	0.21806229521965934	0.28578119624518544	0.06981709172017296	0.047015176655931704	0.07538553697401895	0.2881027517051821	0.04223432978760016	0.34327419427729994	0.31960518670330185	0.18617062627976189	0.3765616618137025	0.14698168929743952	0.3148022159287625	0.3854942087846814	0.11441939748715316
464	475_PDF	https://www.bnymellon.com/content/dam/bnymellon/documents/pdf/investor-relations/annual-report-2018.pdf.coredownload.pdf	2018	Annual Report	Bank of New York Mellon	BK	2019-12-01	North America	Public Company	Asset Management & Custody Banks	228.0	0.04485283436148748	0.14938856119096655	0.08084232090162308	0.08182544719080526	0.06791096253428779	0.07389188660890796	0.1394726621883872	0.21491515818426296	0.2864705093722504	0.07180604543267156	0.04827033554783517	0.07486633818172629	0.28690673352391116	0.04286656474271496	0.3393555677202567	0.31889033133647277	0.18854766001202355	0.3719461304537269	0.14698499332720186	0.30014265722900246	0.38649572581156666	0.11557087509629266
465	476_PDF	https://www.bnymellon.com/content/dam/bnymellon/documents/pdf/csr/2018-csr-report.pdf.coredownload.pdf	2018	Sustainability Report	Bank of New York Mellon	BK	2019-12-01	North America	Public Company	Asset Management & Custody Banks	88.0	0.10937194914548089	0.24294588898381095	0.17261604681394202	0.1795214703114406	0.13400445443681483	0.18798985482793576	0.16277171698107903	0.2588302015782663	0.2641747844567928	0.17275926384524037	0.09031887350330695	0.05205914978948082	0.3218207858152681	0.08262400619146344	0.3518476330223995	0.3352010159225964	0.2645849742526868	0.3012021546958282	0.19857820143373942	0.20272862947038692	0.4205436829839229	0.15085597272962625
466	477_PDF	https://www.bnymellon.com/content/dam/bnymellon/documents/pdf/investor-relations/annual-report-2017.pdf.coredownload.pdf	2017	Annual Report	Bank of New York Mellon	BK	2019-12-01	North America	Public Company	Asset Management & Custody Banks	249.0	0.04523776981359049	0.15335116676211352	0.08127338312059972	0.08280504660502089	0.06775906194577842	0.0745681406464664	0.13989014774716355	0.21572120641116946	0.287702646735178	0.073863380272399	0.04832394300411044	0.07684288347758436	0.2884829717136143	0.042329281410853854	0.3414934162566809	0.32129811623750293	0.18990195817253758	0.3776218180507242	0.14621855379746143	0.29833425078438947	0.38887119104176215	0.11620753479004751
467	478_PDF	https://www.bnymellon.com/content/dam/bnymellon/documents/pdf/csr/csr-report-2017-overview.pdf	2017	Sustainability Report	Bank of New York Mellon	BK	2019-12-01	North America	Public Company	Asset Management & Custody Banks	20.0	0.12898331190938025	0.3160405562874318	0.2246215233458012	0.2338316745302614	0.16598685776219807	0.2532433160067174	0.2117727242342274	0.3114602117107198	0.2647601364541333	0.23131562574265344	0.1173606103956182	0.055507383685390876	0.3079630702318779	0.11754227973734184	0.3851960327482731	0.38457833806104547	0.312266122932908	0.33914922617880316	0.23141908765485925	0.1985286467011449	0.4404996365531244	0.2141943940295217
468	479_PDF	https://www.bnymellon.com/content/dam/bnymellon/documents/pdf/investor-relations/annual-report-2016.pdf.coredownload.pdf	2016	Annual Report	Bank of New York Mellon	BK	2019-12-01	North America	Public Company	Asset Management & Custody Banks	238.0	0.04392092035211833	0.15048283723702918	0.08135680939370668	0.08239327163070025	0.06728637817498773	0.07352660512737358	0.1357181317453002	0.2140756383224389	0.28315509512260423	0.0721813541492924	0.046964110304645056	0.07555735541786543	0.28694840335781563	0.043772110429005355	0.34010506009809427	0.32397178798803256	0.1896816734264339	0.37939736322668366	0.1433598013094982	0.3048927349155998	0.3925779594485098	0.11283195434732397
469	480_PDF	http://www.csringreece.gr/files/reports/en/2016/2016-csr-report-.pdf	2016	Sustainability Report	Bank of New York Mellon	BK	2019-12-01	North America	Public Company	Asset Management & Custody Banks	137.0	0.11342611829067668	0.2647855527691862	0.1836224683315966	0.19421218670092394	0.13621553379135629	0.2019118647495771	0.18600537510095874	0.2792596968547856	0.27960895363399635	0.20268265319132073	0.10213989404265424	0.060088180865847725	0.315710374798224	0.1031441285238327	0.34786729038341313	0.3513773820810709	0.27837865203215584	0.30913007974314577	0.20481745396678205	0.21510683551437473	0.4158611772415236	0.16719477901966132
470	481_PDF	https://www.bnymellon.com/content/dam/bnymellon/documents/pdf/investor-relations/annual-report-2015.pdf.coredownload.pdf	2015	Annual Report	Bank of New York Mellon	BK	2019-12-01	North America	Public Company	Asset Management & Custody Banks	243.0	0.04306099642803235	0.15717018015182013	0.08141731449932335	0.08298479403584666	0.06766196348106471	0.07256403290611925	0.1424573508127449	0.21803388188061537	0.2895932674695532	0.07287725596257649	0.04842759421164259	0.07571144173329838	0.29220608150918403	0.04430599150062791	0.34811659302136405	0.3254146264906451	0.19483778949022548	0.3843026388887508	0.14514602698046652	0.3058388775132945	0.39517053595541296	0.11501521218997454
471	482_PDF	https://www.bnymellon.com/content/dam/bnymellon/documents/pdf/csr/bny-mellon-2015-csr-full-report.pdf.coredownload.pdf	2015	Sustainability Report	Bank of New York Mellon	BK	2019-12-01	North America	Public Company	Asset Management & Custody Banks	117.0	0.10084534608469331	0.2520179149902442	0.1730427250147962	0.1780856392431716	0.12126897720509745	0.17889875301753239	0.17604600067419268	0.27264131280784143	0.27054513675663444	0.18365762475234043	0.09660870462062927	0.06006681991770693	0.31873615911843867	0.09170405207251871	0.3329721980809408	0.34431417484317167	0.2706454429642434	0.31619137115227164	0.2001881036477694	0.234461850622565	0.4172768647726259	0.16560667144260313
472	483_PDF	https://www.bnymellon.com/content/dam/bnymellon/documents/pdf/investor-relations/the-bank-of-new-york-mellon-sa-nv-2014-annual-report.pdf.coredownload.pdf	2014	Annual Report	Bank of New York Mellon	BK	2019-12-01	North America	Public Company	Asset Management & Custody Banks	138.0	0.040882859312121926	0.14344278134989824	0.07195771626977171	0.07350847892082826	0.06452812536599833	0.06832698565311936	0.14443040224093442	0.20727777369803932	0.2582267783025276	0.073486383332922	0.0469080715295304	0.06522304509711747	0.28869911804233506	0.03587606990823472	0.26422543848434427	0.25571266209548343	0.1710254836175385	0.31618153551574324	0.1332697468183086	0.3307134969674281	0.35222715117502756	0.10752765201660015
473	484_PDF	https://www.bnymellon.com/content/dam/bnymellon/documents/pdf/csr/bny-csr-2014-full-report.pdf.coredownload.pdf	2014	Sustainability Report	Bank of New York Mellon	BK	2019-12-01	North America	Public Company	Asset Management & Custody Banks	139.0	0.103079969925757	0.25228870650799823	0.1629022194312917	0.17457913336921393	0.11359663504760086	0.17376016912085945	0.1702224894742777	0.26301033267628937	0.2725783012251197	0.18375150506991103	0.093329606996457	0.059000608611598615	0.29962661063271956	0.08807780214206395	0.3390948702988268	0.3356439645766809	0.26232004196376146	0.29795489571627365	0.19778471699010097	0.2128986509571147	0.38878020011571796	0.15354849677203172
474	485_PDF	https://www.bnymellon.com/content/dam/bnymellon/documents/pdf/investor-relations/the-bank-of-new-york-mellon-sa-nv-2013-annual-report.pdf.coredownload.pdf	2013	Annual Report	Bank of New York Mellon	BK	2019-12-01	North America	Public Company	Asset Management & Custody Banks	138.0	0.04488904618051218	0.14169762372488634	0.07109326637166402	0.07192322812172816	0.062316916458130533	0.0688708298501215	0.14697593505815895	0.21157782173172965	0.25890618513960756	0.07195703768160462	0.049302332276405125	0.06499700711942351	0.29236224105548014	0.035475890298793916	0.26370534161085646	0.2560997132767058	0.16614717754111713	0.33492188237101606	0.1363628123968967	0.35213928016552626	0.36066445833650024	0.10841008382969342
475	486_PDF	https://www.bnymellon.com/content/dam/bnymellon/documents/pdf/csr/2013-csr-full-report.pdf.coredownload.pdf	2013	Sustainability Report	Bank of New York Mellon	BK	2019-12-01	North America	Public Company	Asset Management & Custody Banks	65.0	0.10745181423628884	0.26670003512792856	0.18879045609883865	0.19776161276923	0.13331412938575354	0.19968721920691515	0.16656616171474195	0.25605846473027044	0.27693987525610136	0.21358265262975376	0.09505857597153061	0.06102301915399481	0.3375337204315113	0.10216164642671051	0.33955484669722275	0.37541274293197513	0.2787511734521516	0.3122651844787248	0.20610529161295876	0.1995563248543503	0.4298259784471524	0.15681821297968934
476	487_PDF	https://www.bnymellon.com/content/dam/bnymellon/documents/pdf/investor-relations/annual-report-2012.pdf.coredownload.pdf	2012	Annual Report	Bank of New York Mellon	BK	2019-12-01	North America	Public Company	Asset Management & Custody Banks	210.0	0.038878480158380684	0.15260349533856907	0.07382667271940614	0.07451286836076679	0.06223592084152757	0.06414905592274862	0.13865394737840495	0.2115663400338988	0.2761239152644968	0.0634878301740952	0.04551825792323784	0.07025807848316021	0.2774080993209598	0.04099708429407187	0.336728173258215	0.3214228809304099	0.18540670115988883	0.37106665985896514	0.14256418205728308	0.2876345811246023	0.38544765548482796	0.1074544400137457
477	488_PDF	https://www.bnymellon.com/content/dam/bnymellon/documents/pdf/csr/2012-csr-full-report.pdf.coredownload.pdf	2012	Sustainability Report	Bank of New York Mellon	BK	2019-12-01	North America	Public Company	Asset Management & Custody Banks	52.0	0.10846358931144377	0.2766899088662373	0.17746356128945787	0.18544206124711343	0.12388216221656549	0.1853549442786235	0.1892708992123273	0.2693615898536677	0.2705748836923891	0.21143289424328832	0.09820207164853904	0.06355053917396926	0.34420292179828027	0.0986560546500218	0.36108628063833587	0.3692168253012465	0.27920557075788477	0.31850693971276856	0.21696490204305777	0.19194706046549592	0.4359375068728082	0.16423803720518068
478	489_PDF	https://www.annualreports.com/HostedData/AnnualReportArchive/b/NYSE_BK_2011.pdf	2011	Annual Report	Bank of New York Mellon	BK	2019-12-01	North America	Public Company	Asset Management & Custody Banks	172.0	0.043428598939894376	0.15985899923767685	0.0804231753655843	0.07953960654249126	0.06698624487221785	0.06944621164673048	0.1459554527054462	0.2212546175756039	0.2854490770500418	0.06814336108558178	0.05031422941250444	0.07177502095167468	0.27875116982898374	0.0439331539113546	0.3548897085197872	0.3271993027405977	0.1977550577578467	0.36557234061873706	0.15280979010097742	0.2660874462732527	0.39226323936228163	0.11749084797856528
479	490_PDF	https://www.bnymellon.com/content/dam/bnymellon/documents/pdf/csr/2011-csr-full-report.pdf.coredownload.pdf	2011	Sustainability Report	Bank of New York Mellon	BK	2019-12-01	North America	Public Company	Asset Management & Custody Banks	82.0	0.11301377139799737	0.2732510573669041	0.18267480918812987	0.19960729335692262	0.11432414514569719	0.19835660530371746	0.17525425619039714	0.2503172301085738	0.27186402100319057	0.21680201503581234	0.09473864205857627	0.0547203135783886	0.33217868437181164	0.0913622548462167	0.36952840934630665	0.3722502377997428	0.25615707034899693	0.3038293986731687	0.20409349813274338	0.16157164410561237	0.43225657088372527	0.1515046271259262
480	491_PDF	https://www.bnymellon.com/content/dam/bnymellon/documents/pdf/investor-relations/annual-report-2010.pdf.coredownload.pdf	2010	Annual Report	Bank of New York Mellon	BK	2019-12-01	North America	Public Company	Asset Management & Custody Banks	173.0	0.04226930358700423	0.1552294704873329	0.07763533752332205	0.07583401560765057	0.0640854166541158	0.0672985661365964	0.14323708189904932	0.2140178613709902	0.27679459445777405	0.06390566420541438	0.05016896283501328	0.06975069240704271	0.2743641375658526	0.042346381998874	0.35306119370035843	0.3268822639406451	0.19439512364230477	0.3649772871949659	0.15063913311870586	0.2698541973654832	0.39728207218950007	0.11275381477740203
481	492_PDF	https://www.bnymellon.com/content/dam/bnymellon/documents/pdf/csr/2010-csr-full-report.pdf.coredownload.pdf	2010	Sustainability Report	Bank of New York Mellon	BK	2019-12-01	North America	Public Company	Asset Management & Custody Banks	70.0	0.10801533710488195	0.26135981102471234	0.17789804691028574	0.189884418387436	0.10842686771184488	0.20250333775985144	0.1620454884408232	0.24090876094840238	0.24548976535769554	0.2055772571975104	0.0926750676295554	0.05418492406164159	0.31265122372361076	0.08272216113380985	0.3749572873272408	0.348077220865567	0.2444796486968125	0.30126949679463944	0.19169268599409478	0.16222472884175412	0.4304376198193633	0.13672964188386508
482	493_PDF	https://www.bpi.com.ph/assets/aboutbpi/integratedreports/2020integratedreportinteractive.pdf	2020	Integrated Report	Bank of the Philippine Islands		2021-05-01	Asia Pacific	Private Company	Regional Banks	175.0	0.07629466563740486	0.2217377705734579	0.09983144154977765	0.10879884553732133	0.08374566958064335	0.09937085014365118	0.1935440356820638	0.2711260551365732	0.2844571964489223	0.12067846594197955	0.08963507391111385	0.07130276253264757	0.3651689800096683	0.06665077328380581	0.3463611175392275	0.28621582963216025	0.2520867186628609	0.3664283564683168	0.19038718630588625	0.24400952410764865	0.37918696697442245	0.15719538517346138
483	494_PDF	https://www.bpi.com.ph/content/api/contentstream-id/33f50d91-c898-4666-8a69-e09d571c5dcc/deca4840-d2b3-4c65-a7b8-779f3cd8ef3d/About%20BPI/Investor%20Relations/Integrated%20Reports/IR%20Report%20Files/file_2019_integrated_report.pdf	2019	Integrated Report	Bank of the Philippine Islands		2021-05-01	Asia Pacific	Private Company	Regional Banks	336.0	0.07153296214627249	0.20621177278411643	0.09636692496821672	0.10590780618293684	0.0780621699654339	0.09767850487412504	0.17823220082148786	0.2533432092515811	0.27052604118626095	0.11563042298730697	0.07773664989401442	0.06931203227922193	0.34176908736432887	0.06226476418441438	0.3335166662895622	0.2878343708576807	0.23300266001713674	0.34730531907727696	0.1775233139959396	0.23764224737658962	0.3763316023931585	0.14833649000165372
484	495_PDF	https://www.bpi.com.ph/content/api/contentstream-id/33f50d91-c898-4666-8a69-e09d571c5dcc/b8cc6fa0-30d8-4b05-9f1f-c2eb2d93556d/Files/Annual%20Reports/bpiintegratedreport2018.pdf	2018	Integrated Report	Bank of the Philippine Islands		2021-05-01	Asia Pacific	Private Company	Regional Banks	336.0	0.06489131815945011	0.19391970860489804	0.09213509851018947	0.10234778940690024	0.07649278681458704	0.09132350054983239	0.16975192436053568	0.2436029838609186	0.2647320805794041	0.1105241945300867	0.07065754551602899	0.06980468327917676	0.3465821292380708	0.058006169970039705	0.3107583433380377	0.2872464069327231	0.21916882055826276	0.33482914436462247	0.1660619463482702	0.234144816877116	0.37420676275046305	0.1399338457255664
485	496_PDF	https://www.bpi.com.ph/assets/aboutbpi/integratedreports/2017intergratedreport/2017irseniormanagementandcorporategovernance.pdf	2017	Corporate Governance Report	Bank of the Philippine Islands		2021-05-01	Asia Pacific	Private Company	Regional Banks	20.0	0.05670101881624477	0.18813352936608838	0.07904478485358502	0.09303986865353213	0.07010501098237251	0.07650406452713186	0.18032692618298196	0.2585695672207984	0.29283816031539606	0.11289848468170711	0.06434073707099867	0.0654822810743726	0.41186989250334216	0.04819736859939565	0.24275327630431123	0.3041167210338495	0.2117103856479185	0.35134602506852763	0.15889057489785674	0.36845342561021205	0.34959776865459924	0.13438700471615134
486	497_PDF	https://www.bpi.com.ph/assets/aboutbpi/integratedreports/2016integratedreport/2016irgovernance.pdf	2016	Corporate Governance Report	Bank of the Philippine Islands		2021-05-01	Asia Pacific	Private Company	Regional Banks	28.0	0.05920445711268762	0.19689378139740799	0.08142188183443028	0.09766844754992238	0.06955018568672297	0.07757381957118296	0.1866245143605108	0.26949417928050834	0.30349841038801384	0.11485340781513691	0.06237394269697511	0.06743990335941616	0.44151325119141105	0.050203005633217085	0.2602109016084517	0.3087580189191037	0.22530654114046464	0.37147866901836957	0.16745722354424064	0.35966023283687176	0.36628501412540687	0.14665153323088073
487	498_PDF	https://www.bpi.com.ph/assets/aboutbpi/integratedreports/2015integratedreport/2015irgovernance.pdf	2015	Corporate Governance Report	Bank of the Philippine Islands		2021-05-01	Asia Pacific	Private Company	Regional Banks	32.0	0.07445087866576608	0.20384265761602172	0.09446563637017327	0.11294978066710426	0.08038488847835068	0.09374035260990814	0.19724407866952184	0.2876733727267675	0.32876791201072536	0.1315129602303605	0.07511072691630476	0.07652899993012943	0.4586705912003789	0.05874117687964755	0.28228581756439125	0.3503038128887085	0.24547522619622608	0.3683209181688672	0.18075858611585383	0.34740028400177875	0.4054712032375815	0.1568546986093916
488	499_PDF	https://www.bpi.com.ph/content/api/contentstream-id/33f50d91-c898-4666-8a69-e09d571c5dcc/306786d6-e03d-45b1-9eb6-4da4a6a0b460/Files/Annual%20Reports/bpisustainabilityreport2014.pdf	2014	Sustainability Report	Bank of the Philippine Islands		2021-05-01	Asia Pacific	Private Company	Regional Banks	70.0	0.08550039542749444	0.23207168043615167	0.12786084387343338	0.13836009586692521	0.09904671584326925	0.1506859373205817	0.18953423290583968	0.2335238357419989	0.216807651950618	0.13402532349523394	0.08269641939387563	0.05471314706272183	0.2918165535743088	0.07110328229851007	0.3966004806765121	0.3567196960627687	0.24694335770004933	0.3363047207142519	0.20942254089417237	0.18601375301943213	0.41806934801075146	0.14255638530728065
489	500_PDF	https://www.bpi.com.ph/content/api/contentstream-id/33f50d91-c898-4666-8a69-e09d571c5dcc/f3b87aa7-2279-464f-9b4a-3c5ddb80f898/Files/Annual%20Reports/bpiannualreport2014.pdf	2014	Annual Report	Bank of the Philippine Islands		2021-05-01	Asia Pacific	Private Company	Regional Banks	96.0	0.05584263419359419	0.21385445365662112	0.08082041145433708	0.09019331039391286	0.06935300856003147	0.08142708261257263	0.1921579338925484	0.2671681040237629	0.27944904046722624	0.09147163923815425	0.0795791172908669	0.07067141684282467	0.30563772499682756	0.06721421082903835	0.3470172260423396	0.2794297327443933	0.2422717449038856	0.38439048907655904	0.1873575296117838	0.25654823374074776	0.37780409527623005	0.16350485856249938
490	501_PDF	https://www.bpi.com.ph/assets/aboutbpi/integratedreports/2013annualreport/2013irenvironment.pdf	2013	Sustainability Report	Bank of the Philippine Islands		2021-05-01	Asia Pacific	Private Company	Regional Banks	6.0	0.19408285574115558	0.33411180481825975	0.2193459560044621	0.2456565002132408	0.154356480567538	0.3615677856027569	0.15951857489291763	0.19097516100908465	0.20478609455883498	0.2859924166810279	0.15580810274125315	0.03242502154613498	0.18946250774851983	0.07278214402350724	0.6797187471597949	0.3116291220309601	0.3025440833914806	0.3228026798688898	0.36089671909005616	0.11076137537362657	0.42817772944074345	0.17783369984895483
491	502_PDF	https://www.bpi.com.ph/assets/aboutbpi/integratedreports/2012annualreport/2012irfullversion.pdf	2012	Integrated Report	Bank of the Philippine Islands		2021-05-01	Asia Pacific	Private Company	Regional Banks	232.0	0.0570182274593602	0.17478656087993738	0.08905726593390946	0.09118367799600824	0.0738201467031608	0.09108842134690771	0.14939424159468082	0.21492464662953237	0.2355303672316309	0.09092535208518708	0.06877837651648297	0.06544354021135534	0.27290844347818755	0.05542158874160541	0.31599261537614587	0.2801418214636079	0.20406042171831237	0.3297228055880483	0.16506192047974586	0.24351283389007178	0.37222795011220317	0.12104075902560536
492	503_PDF	https://www.bpi.com.ph/assets/aboutbpi/integratedreports/2011annualreport/2011corporategovernance.pdf	2011	Sustainability Report	Bank of the Philippine Islands		2021-05-01	Asia Pacific	Private Company	Regional Banks	10.0	0.036050212743877916	0.16660284395150554	0.06712782376080913	0.07862535684748415	0.05529244110864685	0.06909904479792973	0.15210489709660088	0.23133272426863327	0.2598517400754365	0.08901958922678414	0.04771286115171209	0.06254022306935579	0.30507559056115074	0.03843050875030503	0.1918735343318146	0.27786094854729104	0.1639946831976256	0.33967244510914985	0.13425238933296685	0.425758749065258	0.27648455189549936	0.10179674201180415
493	504_PDF	https://www.bpi.com.ph/assets/aboutbpi/integratedreports/2010annualreport/2010ircorporategovernance.pdf	2010	Sustainability Report	Bank of the Philippine Islands		2021-05-01	Asia Pacific	Private Company	Regional Banks	4.0	0.06191797540379586	0.19147105282491506	0.06168261475060518	0.07946510803215971	0.0640650339736978	0.06588792031326281	0.20423086991650052	0.27053565786806993	0.2679306158464249	0.09996013388704279	0.07259662117895173	0.060078352175043793	0.2677329967383691	0.051785803320243545	0.23667863073554654	0.2638491752401173	0.19973547059694968	0.39562643481392973	0.16114758815830063	0.45783599542572695	0.29506474372225955	0.14684847798054937
494	505_PDF	http://www.bank-of-tianjin.com.cn/upload/Attach/mrbj/3394308730.pdf	2021	Sustainability Report	Bank of Tianjin Co. Ltd	1578.HK	2021-12-01	Asia Pacific	Public Company	Regional Banks	44.0	0.14437449100645902	0.27245412461645474	0.17147603572522985	0.17274611248164323	0.13649492765988713	0.2099875395515132	0.1312101130781971	0.23529070073492406	0.21496295211076594	0.17598386778123654	0.11558790400784033	0.05649381759496778	0.3302703830101381	0.061430207916829634	0.35873547295116953	0.35675210245431915	0.2509178573841741	0.3236726426723541	0.2110647204399291	0.1923950344808878	0.48503208091937006	0.09797669649456149
495	506_PDF	http://www.bank-of-tianjin.com.cn/upload/Attach/mrbj/3394244210.pdf	2021	Annual Report	Bank of Tianjin Co. Ltd	1578.HK	2021-12-01	Asia Pacific	Public Company	Regional Banks	335.0	0.06693711440034945	0.22923973130598785	0.0923113458245521	0.09849853593228904	0.08089514208207774	0.09651262421661476	0.1929635856432179	0.28791470758440735	0.300863420302835	0.10228572533368835	0.08103644373091645	0.08560645380278101	0.344789008289665	0.07364170185316839	0.35489148700358936	0.30074730904334845	0.2612250241122208	0.3915749305112492	0.20837530407623858	0.24654245558241475	0.38052956628953294	0.16187624481430765
496	507_PDF	http://www.bank-of-tianjin.com.cn/upload/Attach/mrbj/3029261854.pdf	2020	Sustainability Report	Bank of Tianjin Co. Ltd	1578.HK	2021-12-01	Asia Pacific	Public Company	Regional Banks	42.0	0.11484678197577573	0.25606129026952185	0.13919291883764037	0.13456299385051423	0.1037588614896959	0.17414188326779415	0.11398392765026238	0.20531963118179086	0.1878421291502311	0.1518876889402405	0.11133724725473344	0.04166765791299902	0.3324057298295491	0.059625451850196326	0.3865312263407925	0.35663400175759286	0.22230929913227854	0.36208027654796415	0.20657355394267093	0.18312319696220708	0.5138541593336281	0.08776053327291182
497	508_PDF	http://www.bank-of-tianjin.com.cn/upload/Attach/mrbj/3028009225.pdf	2020	Annual Report	Bank of Tianjin Co. Ltd	1578.HK	2021-12-01	Asia Pacific	Public Company	Regional Banks	327.0	0.06475749571372494	0.22925852800621643	0.08906578772310134	0.09520504910196632	0.07953768115561247	0.0895973599002783	0.20088175339286304	0.2961743267775337	0.3048925797552612	0.09562038729130388	0.08061006567114451	0.08384554095388509	0.35288659050269255	0.07342301411415772	0.3503583535203043	0.30187587318278947	0.26576209651424854	0.39912964045978794	0.20557035531535997	0.23966687366889278	0.3780169510882305	0.16434040548159976
498	509_PDF	http://www.bank-of-tianjin.com.cn/upload/Attach/mrbj/2967383007.pdf	2019	Sustainability Report	Bank of Tianjin Co. Ltd	1578.HK	2021-12-01	Asia Pacific	Public Company	Regional Banks	41.0	0.08540684468705596	0.20053107730651892	0.11083407111148298	0.1157500855047424	0.0778734473023605	0.13093602173430025	0.09195686379692762	0.1633148836909913	0.16506135033407326	0.12898484304888738	0.06971137233806114	0.040128196128865416	0.28940758489880053	0.05141460070666682	0.28375343114363805	0.3621134573838609	0.18013627873857158	0.27163139990966617	0.14483073888251136	0.16306452393309545	0.5095127363829764	0.07532292505229465
499	510_PDF	http://www.bank-of-tianjin.com.cn/upload/Attach/mrbj/2965711186.pdf	2019	Annual Report	Bank of Tianjin Co. Ltd	1578.HK	2021-12-01	Asia Pacific	Public Company	Regional Banks	323.0	0.06541868909004897	0.22816877273325267	0.09516536862113807	0.09728476859306905	0.0822041500743554	0.09559028715657698	0.19992326664073795	0.29433507064872677	0.31150425237762447	0.09670094609332938	0.07752713301487492	0.08572317645483428	0.35837023000240475	0.07245504681661993	0.35369265785268217	0.3038908201673806	0.26423397910211255	0.3974787160738816	0.20378250409875087	0.2513253391308918	0.3954929811130443	0.16208249328393576
500	511_PDF	http://www.bank-of-tianjin.com.cn/upload/Attach/mrbj/2900335142.pdf	2018	Sustainability Report	Bank of Tianjin Co. Ltd	1578.HK	2021-12-01	Asia Pacific	Public Company	Regional Banks	38.0	0.10257607923263862	0.22233122578389677	0.12879130260722038	0.13557496945661854	0.08402348186445167	0.1594534658241661	0.11183200777271204	0.1814511706804639	0.167300915321057	0.14951637377364643	0.08925820936230153	0.04037317942057791	0.316270997939839	0.0658354095558639	0.3033471543474669	0.38573602547458863	0.20312084189713914	0.29103137599727646	0.17715712352348412	0.1720480016131522	0.5154613429907754	0.09191960685317468
501	512_PDF	http://www.bank-of-tianjin.com.cn/upload/Attach/mrbj/2899661544.pdf	2018	Annual Report	Bank of Tianjin Co. Ltd	1578.HK	2021-12-01	Asia Pacific	Public Company	Regional Banks	335.0	0.06577239492456885	0.22223428241458315	0.0959584577917344	0.09922363613504073	0.08160358339315771	0.09704073015576653	0.19916118369961516	0.28956789984235387	0.3099519960329692	0.09908875700866684	0.07772846394974196	0.08546182792434312	0.3580831774710009	0.07237590239951308	0.35740402778469577	0.30504245875962144	0.2618151268499045	0.39584068552360724	0.20908739084359013	0.25161336605646273	0.3949970354646318	0.15946639685506223
502	513_PDF	http://www.bank-of-tianjin.com.cn/upload/Attach/mrbj/2838546905.pdf	2017	Sustainability Report	Bank of Tianjin Co. Ltd	1578.HK	2021-12-01	Asia Pacific	Public Company	Regional Banks	78.0	0.11411487816356584	0.21844090043534428	0.13624094891090938	0.12975729791150403	0.08226608463027868	0.1661234236640629	0.1048918009840622	0.1777068507473739	0.155690062900834	0.15615391210380886	0.10498689739429272	0.04045396320037364	0.31421372354634514	0.06979740091406861	0.28764597936925096	0.3294880768549924	0.20506458172501082	0.2954689929599089	0.1675153390102199	0.16314844425665198	0.4637765860396229	0.08464143939136816
503	514_PDF	http://www.bank-of-tianjin.com.cn/upload/Attach/mrbj/2837242343.pdf	2017	Annual Report	Bank of Tianjin Co. Ltd	1578.HK	2021-12-01	Asia Pacific	Public Company	Regional Banks	283.0	0.07057158075597665	0.23998616015613558	0.09557493252625072	0.10327824949135013	0.08277375216374523	0.09484791348642059	0.21689800345044924	0.3088046335347448	0.3283825233625511	0.10235799389311913	0.08945184677707546	0.08793653592485434	0.3710372298591572	0.08055434937660791	0.36021866541338926	0.3009292984619984	0.27753985230695694	0.40072654222917536	0.21671604789142265	0.24521299757150264	0.39060822796312283	0.18422610072615553
504	515_PDF	http://www.bank-of-tianjin.com.cn/upload/Attach/mrbj/2785713697.pdf	2016	Annual Report	Bank of Tianjin Co. Ltd	1578.HK	2021-12-01	Asia Pacific	Public Company	Regional Banks	283.0	0.063968682021021	0.22089255104874497	0.09084996772475114	0.09646087845477284	0.07817259365478366	0.09127133922182379	0.19598939401280857	0.28533084319117064	0.3047574877784753	0.09673435139658756	0.08089221142386271	0.08052587148677641	0.3593391705154295	0.07530473214209335	0.3385401466707665	0.29533588549546974	0.2641664107021145	0.38169325343086324	0.20789986003104532	0.24410419315365173	0.3799453150258206	0.1688024497084838
505	516_PDF	https://multimedia.caixabank.es/lacaixa/ondemand/criteria/bankia/statics/docs/en/annual-reports/annual-report-bankia-2020.pdf	2020	Annual Report	Bankia SA		2018-06-01	Europe	Public Company	Diversified Banks	186.0	0.07295353575455414	0.21674826491232566	0.10438465054494776	0.11267802865493273	0.08034580837489833	0.11719336666710556	0.13814269492826176	0.2103964197244698	0.21800698844053426	0.12182022662889969	0.07344937273741994	0.04851912333204386	0.30817776056933716	0.05206002464385264	0.36040923604260944	0.34226825127617444	0.21634575566921482	0.36710958503900576	0.18102192094733627	0.20183315540113597	0.44244736572433563	0.10599818757157628
506	517_PDF	https://www.caixabank.com/deployedfiles/caixabank/Estaticos/PDFs/Informacion_accionistas_inversores/Cuentas_individuales_2019_Bankia_EN.pdf	2019	Annual Report	Bankia SA		2018-06-01	Europe	Public Company	Diversified Banks	377.0	0.07141129885442736	0.19480606994447155	0.09874881029338467	0.1043194839024692	0.08311432783498436	0.09448325545758723	0.1816693658489241	0.2667123226712392	0.31107026089909773	0.11019989122358614	0.07646963891671762	0.07975928448497917	0.3761165012842691	0.05573099318374325	0.3037406771864066	0.30617098372090445	0.2216999126366613	0.32310580862519933	0.16133046124568465	0.29206870495440135	0.35487113580983803	0.14841587929189093
507	518_PDF	https://multimedia.caixabank.es/lacaixa/ondemand/criteria/bankia/statics/docs/en/annual-reports/annual-report-bankia-2019.pdf	2019	Annual Report	Bankia SA		2018-06-01	Europe	Public Company	Diversified Banks	78.0	0.08668289650050137	0.22974665354772453	0.12124810737145027	0.12244139059002047	0.08392127970695648	0.1392913946976456	0.13211332842923343	0.212386878052897	0.21463964423543336	0.13500456696138843	0.0800219040888506	0.0473797897969828	0.2965211103061907	0.05887463711715209	0.36394062461851695	0.34782614193917366	0.2203579126164001	0.3592650391739859	0.18282849212842128	0.20317716329755384	0.46630686132179283	0.11251072377808397
508	519_PDF	https://multimedia.caixabank.es/lacaixa/ondemand/criteria/bankia/statics/docs/en/annual-reports/annual-report-bankia-2018.pdf	2018	Annual Report	Bankia SA		2018-06-01	Europe	Public Company	Diversified Banks	266.0	0.07306066561287985	0.213811341181424	0.10892353803651898	0.11777746246507088	0.08191310719637156	0.1177119236489821	0.1433770298400726	0.2192528987917297	0.23835206514145968	0.12600544279666978	0.0711115844428116	0.05557475755488471	0.31977373848887525	0.05440114966426477	0.3148919553505029	0.3432631826782574	0.22032370109234636	0.3245371636313359	0.16277393474701557	0.20982104908562493	0.42833418646956206	0.11569958903749605
509	520_PDF	https://multimedia.caixabank.es/lacaixa/ondemand/criteria/bankia/statics/docs/en/annual-reports/annual-report-bankia-2017.pdf	2017	Annual Report	Bankia SA		2018-06-01	Europe	Public Company	Diversified Banks	232.0	0.07348699824790719	0.22142747853521247	0.11156699377261727	0.12518789440116304	0.08458034582414739	0.12278984218706256	0.1406660769806734	0.2173656194647129	0.24508895202826542	0.13150016591733069	0.06909731652562374	0.05641530675513248	0.3113080454178987	0.05435970047896736	0.32361963290744317	0.34793374164415836	0.22358867045141892	0.31798229099406916	0.1615803678011839	0.21223420884581815	0.4288157731268221	0.12018045135827733
510	521_PDF	https://multimedia.caixabank.es/lacaixa/ondemand/criteria/bankia/statics/docs/en/annual-reports/annual-report-bankia-2016.pdf	2016	Annual Report	Bankia SA		2018-06-01	Europe	Public Company	Diversified Banks	266.0	0.07306066561287985	0.213811341181424	0.10892353803651898	0.11777746246507088	0.08191310719637156	0.1177119236489821	0.1433770298400726	0.2192528987917297	0.23835206514145968	0.12600544279666978	0.0711115844428116	0.05557475755488471	0.31977373848887525	0.05440114966426477	0.3148919553505029	0.3432631826782574	0.22032370109234636	0.3245371636313359	0.16277393474701557	0.20982104908562493	0.42833418646956206	0.11569958903749605
511	522_PDF	https://multimedia.caixabank.es/lacaixa/ondemand/criteria/bankia/statics/docs/en/annual-reports/annual-report-bfa-bankia-year-3.pdf	2015	Annual Report	Bankia SA		2018-06-01	Europe	Public Company	Diversified Banks	216.0	0.08261922217108993	0.21566270921959105	0.11116155560594289	0.11978377536013095	0.0817267221243691	0.12108131994774217	0.14866154266642947	0.24086077258568692	0.24674397446682578	0.1348096706711221	0.07798215487538936	0.06138215856588695	0.3157320933929378	0.05241059449044809	0.3284253232117431	0.3297698573188699	0.22068224094181896	0.3065055598778808	0.15991273431981115	0.2057143799873467	0.39905534033017304	0.12273624117846166
512	523_PDF	https://multimedia.caixabank.es/lacaixa/ondemand/criteria/bankia/statics/docs/en/financial-reports/2014/annual/annual-report-consolidated-financial-statements-2014.pdf	2014	Annual Report	Bankia SA		2018-06-01	Europe	Public Company	Diversified Banks	394.0	0.06248624866235345	0.18275354046013173	0.09451806961844518	0.09777908288269459	0.07887010885112902	0.09088480927411864	0.16542641250140872	0.24447722459045898	0.2982182454026894	0.09771403508675983	0.06697040757982864	0.07666943518621433	0.35373843403220945	0.048617868356693975	0.32163936182554886	0.30214756358114764	0.20868801962503225	0.32311607692695055	0.15976621277543374	0.2758622252360227	0.36463351044995507	0.1323305837233326
513	524_PDF	https://multimedia.caixabank.es/lacaixa/ondemand/criteria/bankia/statics/docs/en/corporate-governance/annual-report-on-directors-remuneration-2014.pdf	2014	Remuneration Report	Bankia SA		2018-06-01	Europe	Public Company	Diversified Banks	21.0	0.06433140031859103	0.14439843046905784	0.09768054379763494	0.09407049824030285	0.08502117984837816	0.092014421746219	0.18541299050348084	0.2460915266644422	0.3277824300284122	0.10762211548653636	0.0791307018126214	0.06178884839442744	0.5046268175034416	0.058603712926126546	0.30340569192980693	0.31958375316881166	0.19427124160778986	0.22926814777198606	0.12755910636986842	0.2160587285628967	0.38991906589485315	0.11426364061187262
514	525_PDF	https://multimedia.caixabank.es/lacaixa/ondemand/criteria/bankia/statics/docs/en/annual-reports/annual-report-bfa-bankia-year-2.pdf	2014	Annual Report	Bankia SA		2018-06-01	Europe	Public Company	Diversified Banks	401.0	0.111814981691455	0.25542926520303494	0.1393716673824024	0.14589674915876227	0.11125855490762004	0.1511240976453785	0.19313322197214175	0.29380411156347547	0.29727774061529616	0.1715620680053171	0.10433175724968244	0.07207375607762484	0.4255347253556843	0.07416591373122462	0.32647632369972057	0.3173398840253225	0.2680907237103404	0.32361112612293774	0.19351507026651926	0.2015393590432037	0.419068957628144	0.16265099406594993
515	526_PDF	https://multimedia.caixabank.es/lacaixa/ondemand/criteria/bankia/statics/docs/en/annual-reports/annual-report-bfa-bankia-year-1.pdf	2013	Annual Report	Bankia SA		2018-06-01	Europe	Public Company	Diversified Banks	138.0	0.08854433897913527	0.25232871867525736	0.12456533362793173	0.13425679259866874	0.09374237142845808	0.1348467739021244	0.15679589622479065	0.2406150294201953	0.25168573750121304	0.13649518286682902	0.08171161542927452	0.06387206231198189	0.3143972048061498	0.06523595394036504	0.3783528808378254	0.3764488297680734	0.24110122045002047	0.3552587601426702	0.18437853277551497	0.20979992427632518	0.43902483648465324	0.1326167183987011
516	527_PDF	https://multimedia.caixabank.es/lacaixa/ondemand/criteria/bankia/statics/docs/en/corporate-governance/annual-report-on-directors-remuneration-2013.pdf	2013	Remuneration Report	Bankia SA		2018-06-01	Europe	Public Company	Diversified Banks	24.0	0.08205839862081726	0.1995428200874206	0.11324008823066833	0.11670210704457228	0.09498036039888878	0.10924890924992117	0.22322400045280422	0.2929390317721603	0.37295812715310606	0.1272957158117303	0.10041224819384903	0.07715722461531792	0.5657409665368808	0.08002225430779314	0.34234957142713635	0.32276234055655856	0.23835273016932965	0.2881339229701553	0.16959966126887593	0.2051451264644129	0.4063124239832784	0.16650166988159373
517	528_PDF	https://multimedia.caixabank.es/lacaixa/ondemand/criteria/bankia/statics/docs/en/financial-reports/2012/annual/cuentas-informe-auditor-ingles.pdf	2012	Annual Report	Bankia SA		2018-06-01	Europe	Public Company	Diversified Banks	469.0	0.04574602470822112	0.14874284512578903	0.08018356267266595	0.07851682681270936	0.06895486545756614	0.07687227391129527	0.1288192726613068	0.20725683511208712	0.2580088622441892	0.06809449369979743	0.055124748442982444	0.06780702368767065	0.30160856788179324	0.04370885079376992	0.3306299442814843	0.2907509876212643	0.19122425554020342	0.3163767472185973	0.14776101164643085	0.23138388472866672	0.3647988527925861	0.11136760774699464
518	529_PDF	https://multimedia.caixabank.es/lacaixa/ondemand/criteria/bankia/statics/docs/en/annual-reports/annual-report-bfa-bankia-year-0.pdf	2012	Annual Report	Bankia SA		2018-06-01	Europe	Public Company	Diversified Banks	155.0	0.07166820951403667	0.16321101885915199	0.10654122175243524	0.10718216762305433	0.08559528525621118	0.114596546875313	0.11635179878694622	0.19141514728884165	0.18435419493445146	0.1120199078718915	0.06637249458186342	0.054317787300196846	0.28136555844344835	0.051239036353744195	0.2553853553872131	0.3222588210960307	0.20038623458593927	0.2627372450391914	0.13919509692274518	0.17941577128410893	0.4210056273132991	0.09923861370342928
519	530_PDF	https://multimedia.caixabank.es/lacaixa/ondemand/criteria/bankia/statics/docs/en/financial-reports/2011/annual/annual-report-2011.pdf	2011	Annual Report	Bankia SA		2018-06-01	Europe	Public Company	Diversified Banks	631.0	0.054667580826651456	0.16789158646267563	0.08340348048799981	0.08816771759652345	0.07214604502870137	0.07957777678354705	0.1499050913000937	0.23890524544031594	0.2935139995742905	0.09453085766072833	0.06036020376659309	0.07407421079543171	0.3740824513695226	0.04719791542496764	0.2973845691601346	0.2799624325237114	0.19796057498456088	0.30546922660606957	0.1439713438211245	0.2321466386340964	0.343270211461258	0.12294318464329831
520	531_PDF	https://docs.bankinter.com//file_source2/webcorporativa/accionistas-inversores/informacion-financiera/informes-anuales/2021/Informe%20Anual%20Integrado%202021_en.pdf	2021	Integrated Report	Bankinter SA	BKT.MC	2019-05-01	Europe	Public Company	Diversified Banks	115.0	0.09990850088539777	0.23234096949970903	0.1459605096075939	0.1534249417862789	0.11255281773700564	0.16584634883987273	0.15225897865056331	0.23645000674995584	0.24702626556601986	0.1524354459037611	0.08628933986643396	0.06733348018257637	0.29404788185028347	0.06015443025326417	0.3559095860035812	0.3679159618199991	0.25156266533251087	0.3539396674267344	0.19520898624685667	0.2347955588638675	0.41588308167374205	0.12289451758877426
521	532_PDF	https://www.bankinter.com/file_source2/webcorporativa/accionistas-inversores/informacion-financiera/informes-anuales/2021/Informe%20Anual%20Integrado%202021_en.pdf	2020	Integrated Report	Bankinter SA	BKT.MC	2019-05-01	Europe	Public Company	Diversified Banks	115.0	0.09990850088539777	0.23234096949970903	0.1459605096075939	0.1534249417862789	0.11255281773700564	0.16584634883987273	0.15225897865056331	0.23645000674995584	0.24702626556601986	0.1524354459037611	0.08628933986643396	0.06733348018257637	0.29404788185028347	0.06015443025326417	0.3559095860035812	0.3679159618199991	0.25156266533251087	0.3539396674267344	0.19520898624685667	0.2347955588638675	0.41588308167374205	0.12289451758877426
522	533_PDF	https://www.bankinter.com/file_source2/webcorporativa/traducciones/ingles/gobierno_corporativo_y_politica_de_remuneraciones/remuneraciones/remuneraciones_de_los_consejeros/informe_remuneraciones_consejeros_2020_final_en.pdf	2020	Remuneration Report	Bankinter SA	BKT.MC	2019-05-01	Europe	Public Company	Diversified Banks	58.0	0.07186476866840848	0.19949257555422212	0.12185268858753318	0.13216988238327126	0.09661465378949674	0.1118155949013928	0.19851910186599775	0.28226342907132274	0.3393733605830553	0.14169923113665206	0.09263468104972895	0.07881513552049815	0.5140495648500636	0.0851229832576328	0.40826715534134017	0.4022753388175029	0.26840850915247394	0.3117034302396937	0.17847981245778807	0.23854288526083223	0.432876572761735	0.1738534339269422
523	534_PDF	https://www.bankinter.com/file_source2/webcorporativa/estaticos/pdf/informacion-corporativa/gobierno-corporativo-politica-remuneraciones/informes/2020/informe_anual_de_gobierno_corporativo_2020_en.pdf	2020	Corporate Governance Report	Bankinter SA	BKT.MC	2019-05-01	Europe	Public Company	Diversified Banks	112.0	0.07703977199140133	0.21231558788135144	0.09508936959970407	0.11297515786934284	0.07983995221145268	0.09440510843572031	0.19195876369091824	0.2836676803423261	0.3537007980010807	0.12970431851308206	0.07750563794030521	0.07851642489870936	0.49549750646091023	0.058475312090792216	0.295010563863954	0.3014614196179028	0.2334597901600052	0.3256597436424768	0.1674458222701702	0.25826303033520365	0.35236364650872837	0.15845985315333047
524	535_PDF	https://www.bankinter.com/file_source2/webcorporativa/estaticos/pdf/informacion-corporativa/banca-sostenible/informes-anuales/einf_en_.pdf	2020	Sustainability Report	Bankinter SA	BKT.MC	2019-05-01	Europe	Public Company	Diversified Banks	151.0	0.13986765104023455	0.2563486418561262	0.1750185737029657	0.17720570356379986	0.12550949302623732	0.2042329838902383	0.16367347530140633	0.23154125170335565	0.23565189459895072	0.19465818458103062	0.1085633888531738	0.05745951849914442	0.2806658374171483	0.06265356531243109	0.3081068551819371	0.30785173905336527	0.24727944411151961	0.28426535103422595	0.18983375542596037	0.18899217382233238	0.37542090779867227	0.1135914177313761
525	536_PDF	https://www.bankinter.com/file_source2/webcorporativa/traducciones/ingles/accionistas_e_inversores/info_financiera/memoria/2019/2019_en_web.pdf	2019	Integrated Report	Bankinter SA	BKT.MC	2019-05-01	Europe	Public Company	Diversified Banks	122.0	0.09810687117567359	0.2255606250381147	0.14338174765328918	0.15086108780073992	0.09848072302506913	0.1613937070743805	0.15560023474152598	0.2230727802429961	0.22899321019856503	0.15519968815461024	0.0849078153821711	0.0627623537089866	0.2647955967356246	0.06574715831753114	0.3277926650909423	0.35678257583607237	0.23421887154428084	0.3299634714709918	0.1814123576816962	0.2010922849320562	0.424046014801632	0.12660460875287485
526	537_PDF	https://www.bankinter.com/file_source2/webcorporativa/estaticos/pdf/informacion-corporativa/gobierno-corporativo-politica-remuneraciones/informes/2019/iagc_2019_eng.pdf	2019	Corporate Governance Report	Bankinter SA	BKT.MC	2019-05-01	Europe	Public Company	Diversified Banks	56.0	0.07809746754166345	0.21596848442988986	0.09612976047474628	0.1133465397267134	0.07935338181480206	0.0964562983355016	0.1897522741064494	0.28256597904213837	0.3533434199244335	0.13486764177109914	0.07868727142871057	0.0800349587332545	0.5107385600177191	0.060846961373620626	0.3015098905876228	0.31267615844694446	0.23556805740531955	0.33016884523983064	0.1724156474928276	0.26988722163125256	0.3650605405692254	0.15666146321959112
527	538_PDF	https://www.bankinter.com/file_source2/webcorporativa/traducciones/ingles/gobierno_corporativo_y_politica_de_remuneraciones/remuneraciones/remuneraciones_de_los_consejeros/iarc_2019_eng.pdf	2019	Remuneration Report	Bankinter SA	BKT.MC	2019-05-01	Europe	Public Company	Diversified Banks	30.0	0.06700760286178374	0.1888472044885757	0.11324880592575312	0.12172249473559742	0.09097401060463442	0.10870550430118532	0.18517176119865622	0.26751225115784033	0.32639645680793605	0.135847223083801	0.08673380381755354	0.07319553320325607	0.5171084805455994	0.08033650704482792	0.3854485648711595	0.395675221956925	0.2517757948426892	0.31025726156418815	0.1774235177285784	0.23379558403446862	0.4291365645516124	0.16006552269134453
528	539_PDF	https://www.bankinter.com/file_source2/webcorporativa/estaticos/pdf/informacion-corporativa/banca-sostenible/informes-anuales/2019_consolidated_non_financial_statement.pdf	2019	Sustainability Report	Bankinter SA	BKT.MC	2019-05-01	Europe	Public Company	Diversified Banks	114.0	0.12598963709076536	0.24367679351999724	0.15594874131838832	0.16186605076130958	0.11042807963681406	0.18392605416881821	0.15312475104500273	0.22843848029685937	0.2264199639484169	0.18451227372345264	0.10010770196837371	0.053179159895904576	0.2756587366726837	0.06247099745959675	0.2903645983341218	0.30989124018344993	0.23927032741567553	0.28056137431189493	0.1748742966556643	0.2039897154664271	0.3689850882579269	0.11043189647545268
529	540_PDF	https://www.bankinter.com/file_source2/webcorporativa/gobierno_corporativo_y_politica_de_remuneraciones/junta_de_accionistas/convocatoria/2019/annual_report_remuneration_directors_bankinter.pdf	2018	Remuneration Report	Bankinter SA	BKT.MC	2019-05-01	Europe	Public Company	Diversified Banks	46.0	0.057991748262622746	0.1597991666658803	0.09867781670470387	0.10258897923285278	0.08011723998870095	0.09169037296443121	0.15280192956880898	0.22524241619829719	0.29230935014869586	0.11257070010819406	0.07898476792742377	0.06214429410475517	0.4864215738910199	0.06927136428025764	0.3869037098087183	0.3653476344558967	0.2370439353063319	0.28249609589446717	0.15879059020425587	0.22558989863618553	0.42627728642635815	0.1391593739158608
530	541_PDF	https://www.bankinter.com/file_source2/webcorporativa/estaticos/pdf/informacion-corporativa/banca-sostenible/informes-anuales/iai-en.pdf	2018	Integrated Report	Bankinter SA	BKT.MC	2019-05-01	Europe	Public Company	Diversified Banks	157.0	0.08446756751065791	0.21327427988339973	0.12355727370445205	0.13547432026236295	0.08921312779344051	0.13788159947153758	0.14524827681675628	0.21354296910569487	0.23365553851041812	0.13826712449073328	0.07510686086522755	0.06319317696942647	0.26266980069462426	0.06163097411343385	0.29956507170404056	0.34543761894872443	0.2184096517549016	0.3052340587687762	0.16121010407147748	0.18352270809299326	0.39915884593201856	0.12939717877101226
531	542_PDF	https://www.bankinter.com/file_source2/webcorporativa/estaticos/pdf/informacion-corporativa/gobierno-corporativo-politica-remuneraciones/informes/2018/annual_corporate_report_2018.pdf	2018	Corporate Governance Report	Bankinter SA	BKT.MC	2019-05-01	Europe	Public Company	Diversified Banks	111.0	0.07981784004657447	0.20770192275170088	0.0946495534339836	0.10988761315093143	0.0775214310430578	0.09386459800471375	0.1884723860931994	0.28529361107748685	0.3483217965959852	0.13177798965726242	0.0771822415509159	0.08203296667325413	0.5138040283084774	0.05713608114664993	0.2895880360370707	0.3000073361953675	0.22999549220399237	0.32125385851236327	0.16826295508599048	0.2697992492564474	0.3550503674136197	0.15062909600854837
532	543_PDF	https://www.bankinter.com/file_source2/webcorporativa/traducciones/ingles/gobierno_corporativo_y_politica_de_remuneraciones/remuneraciones/remuneraciones_de_los_consejeros/politica_de_retribucion_de_los_consejeros_bk_en-.pdf	2017	Remuneration Report	Bankinter SA	BKT.MC	2019-05-01	Europe	Public Company	Diversified Banks	25.0	0.07986682305274607	0.17702029016142512	0.09996258683276914	0.11015757266839007	0.07357721293715387	0.1031641606781612	0.16385217365852522	0.24766760086805145	0.3197556635191254	0.1425485192667522	0.08498142749770929	0.06158226384734603	0.5110514302150014	0.0639248003503755	0.37680162660156685	0.33581556943850327	0.2276507864428663	0.2979548211836935	0.17760458202094714	0.20381177610196147	0.44069846376571487	0.13302414478782806
533	544_PDF	https://www.bankinter.com/file_source2/webcorporativa/estaticos/pdf/informacion-corporativa/banca-sostenible/informes-anuales/2017_iar.pdf	2017	Integrated Report	Bankinter SA	BKT.MC	2019-05-01	Europe	Public Company	Diversified Banks	183.0	0.08812665189208634	0.2146045821840079	0.12715392190556363	0.14033118018324534	0.09031514879932036	0.13689096363330117	0.1469564532654478	0.21104812560591807	0.2319517976910305	0.1373238002287126	0.07879480870804378	0.06372551762423857	0.27390801029367645	0.063393923541458	0.29118830612055874	0.34666539813619496	0.2229407556152924	0.2906693007216697	0.16416653577558984	0.1766928052585448	0.4043132565784301	0.1282799071832476
534	545_PDF	https://www.bankinter.com/file_source2/webcorporativa/estaticos/pdf/informacion-corporativa/gobierno-corporativo-politica-remuneraciones/informes/2017/anual_corporate_governance_report_2017.pdf	2017	Corporate Governance Report	Bankinter SA	BKT.MC	2019-05-01	Europe	Public Company	Diversified Banks	102.0	0.07662331168867577	0.19547814519953147	0.09822385493967103	0.11273444634022699	0.08190512722202548	0.09675627297462057	0.17926537664920386	0.27705135787396	0.33646657372393296	0.1336781280718679	0.07012753292865333	0.08580141086867023	0.5126654971654125	0.05318911538162807	0.2805332465786209	0.32319422252476215	0.2136107830745077	0.29727277318859735	0.15833939589378035	0.269331428099184	0.36775448427000396	0.14344122045331198
535	546_PDF	https://webcorporativa.bankinter.com/stf/traducciones/ingles/web_corporatihttps://www.bankinter.com/file_source2/webcorporativa/traducciones/ingles/gobierno_corporativo_y_politica_de_remuneraciones/junta_de_accionistas/documentacion/2017/documentos/iar_2016_ing.pdfa/gobierno_corporativo_y_politica_de_remuneraciones/junta_de_accionistas/documentacion/2017/documentos/iar_2016_ing.pdf	2016	Remuneration Report	Bankinter SA	BKT.MC	2019-05-01	Europe	Public Company	Diversified Banks	50.0	0.08020598890145769	0.1741240447323009	0.1082382060227014	0.11650882763329874	0.08508374703524169	0.10298872229744101	0.16860460846417366	0.2522135417787061	0.3040152309701451	0.1309971112276934	0.09094660588852228	0.06997255784165432	0.48212838909022776	0.06530484693738547	0.36013832718054667	0.3553254914939394	0.23938184522217426	0.2773211480655826	0.15989408984952458	0.2030011800468546	0.37605583351514144	0.155747429555204
536	547_PDF	https://www.bankinter.com/file_source2/webcorporativa/estaticos/pdf/informacion-corporativa/gobierno-corporativo-politica-remuneraciones/informes/2016/iagc_2016v3_ingles.pdf	2016	Corporate Governance Report	Bankinter SA	BKT.MC	2019-05-01	Europe	Public Company	Diversified Banks	78.0	0.07264203266614756	0.19900542353639605	0.09195812338703886	0.10342826315968341	0.07935142017929347	0.0902664884393478	0.18304885053206985	0.2831652174743791	0.3484813105307066	0.13212221630493687	0.07047551097381505	0.0830805602652606	0.5015708313943005	0.05316708820056376	0.2596535468492949	0.29408527746084845	0.21082637470371524	0.29108566786351225	0.15677169226468143	0.25577425858725467	0.3286372534686835	0.14679928637204653
537	548_PDF	https://www.bankinter.com/file_source2/webcorporativa/estaticos/pdf/informacion-corporativa/banca-sostenible/informes-anuales/informe_anual_integrado_2016__ing.pdf	2016	Integrated Report	Bankinter SA	BKT.MC	2019-05-01	Europe	Public Company	Diversified Banks	179.0	0.09171567954514968	0.2239395474050146	0.1260338865128177	0.14139575908008625	0.09582079158601704	0.13665532460462984	0.15186840277703997	0.23579113606752955	0.2497949289759197	0.1406229519763972	0.08821135365397004	0.06933906863428287	0.2990759059585856	0.06286491585142678	0.31466910656264035	0.3343727312558427	0.2409861846018368	0.3037667344520907	0.17458641194359145	0.21722120782011298	0.3914533657862606	0.13965557430157274
538	549_PDF	https://www.bankinter.com/file_source2/webcorporativa/estaticos/pdf/informacion-corporativa/gobierno-corporativo-politica-remuneraciones/informes/2015/informe_anual_de_gobierno_corporativo_ingles.pdf	2015	Corporate Governance Report	Bankinter SA	BKT.MC	2019-05-01	Europe	Public Company	Diversified Banks	71.0	0.07093018478936909	0.19423121575432462	0.09211029017618798	0.10228159307563099	0.07794095067203445	0.08965400833883003	0.1749896677013361	0.27636027311637273	0.3426105312937181	0.13106819288554186	0.06820374911758402	0.08250925007365885	0.49748705238121443	0.0529644324134183	0.25649354819391185	0.2893793321450474	0.20398106441613367	0.28617938995043946	0.15163561948304755	0.24297561966557582	0.32469752372519634	0.1419791846439866
539	550_PDF	https://www.bankinter.com/file_source2/webcorporativa/traducciones/ingles/gobierno_corporativo/junta_de_accionistas/documentacion/2016/documentos/informe_anual_sobre_remuneraciones_de_los_consejeros_ingles.pdf	2015	Remuneration Report	Bankinter SA	BKT.MC	2019-05-01	Europe	Public Company	Diversified Banks	53.0	0.07538704871726598	0.17507183486177483	0.10529886345541908	0.11556501521317344	0.08484618105245575	0.10066250150277702	0.16449371892310008	0.2536489509295448	0.3088279013971091	0.11845968018478047	0.08970793527538272	0.06714230126797831	0.4998461530697176	0.06274753939807275	0.3846523147241767	0.356673734971256	0.24184977718186182	0.28697997267368186	0.16487991590691536	0.20381906954535822	0.3705810896468303	0.16217469817213206
540	551_PDF	https://www.bankinter.com/file_source2/webcorporativa/estaticos/pdf/informacion-corporativa/banca-sostenible/informes-anuales/informe_anual_integrado_ingles.pdf	2015	Integrated Report	Bankinter SA	BKT.MC	2019-05-01	Europe	Public Company	Diversified Banks	172.0	0.07594943060412553	0.20024663052845645	0.11649940880804013	0.12763177851266155	0.09071938325702711	0.12096761870196418	0.1469916653996898	0.2142145032239196	0.22921827952308682	0.1241462794715747	0.07482040551584354	0.07121682136988286	0.2730925886960159	0.05971423637178721	0.29957151031763296	0.32882287789899534	0.2195663834037943	0.2988215245376797	0.15759059116269739	0.19506182939969374	0.3936527664627296	0.13180315950686422
541	552_PDF	https://docs.bankinter.com//file_source2/webcorporativa/traducciones/ingles/accionistas_e_inversores/info_financiera/memoria/2014/informe_anual_integrado_2014_ingles.pdf	2014	Integrated Report	Bankinter SA	BKT.MC	2019-05-01	Europe	Public Company	Diversified Banks	209.0	0.07551019971167322	0.1969060423493618	0.11306037441975093	0.12257218413446674	0.08252669958921328	0.11870768455582242	0.14330065602991235	0.21408221742135045	0.20911258512414574	0.12074830287075355	0.07008687795574821	0.06057114567469533	0.2627984550996409	0.058350652323592794	0.2828576613520608	0.2955444591334099	0.21306967697881707	0.2840965798340572	0.15250614375329133	0.17255919342011428	0.37051597852294127	0.12248787333133197
542	553_PDF	https://docs.bankinter.com//file_source2/webcorporativa/traducciones/ingles/informacion_financiera/info_financiera/memoria/2013/informe_anual_ingles.pdf	2013	Integrated Report	Bankinter SA	BKT.MC	2019-05-01	Europe	Public Company	Diversified Banks	143.0	0.034177139619297324	0.13755606257077374	0.07513404749593602	0.08015953643179498	0.06388121685725515	0.07617905582264939	0.1270580178996261	0.17905258779823707	0.18595076614556386	0.06784415251587238	0.047248013258125554	0.05560820556933172	0.21669082720548571	0.041490594324872336	0.24492165171448432	0.3142185801469455	0.17975357720030996	0.29517623518559605	0.14189020436200847	0.2428621412910293	0.38794857341511696	0.10064586772029044
543	554_PDF	https://www.bankinter.com/file_source2/webcorporativa/estaticos/pdf/informacion-corporativa/banca-sostenible/informes-anuales/responsabilidad_corporativa.pdf	2013	Sustainability Report	Bankinter SA	BKT.MC	2019-05-01	Europe	Public Company	Diversified Banks	109.0	0.11179723466558221	0.22904889699348133	0.14447891303382832	0.15520591874194395	0.09094325682461026	0.1632176907374875	0.1317970513586926	0.2052784699420466	0.188245784264131	0.17344891346351132	0.0794966117293104	0.04675550724578986	0.24303440053585423	0.059997701737035926	0.27858372240033774	0.27773767772218333	0.19624684013920715	0.23810640767741262	0.15615351445248518	0.11830082690108921	0.3215009109891714	0.11145568806311597
544	555_PDF	https://docs.bankinter.com//file_source2/webcorporativa/traducciones/ingles/informacion_financiera/info_financiera/memoria/2012/ia12_env3.pdf	2012	Integrated Report	Bankinter SA	BKT.MC	2019-05-01	Europe	Public Company	Diversified Banks	136.0	0.04440669430204046	0.15991037270523586	0.08187597816303151	0.08743757747272896	0.07026304772660867	0.08149892345249599	0.15065339699320096	0.20505935227887453	0.21709198254168832	0.0827153216389376	0.059481607325662336	0.05820334462410815	0.23609753539506526	0.04586100493872193	0.27482671012962406	0.3258744767316512	0.19697831479853228	0.3125056184624239	0.15412516651189112	0.25027973882993715	0.3791789277715956	0.11273799307859966
545	556_PDF	https://www.bankinter.com/file_source2/webcorporativa/estaticos/pdf/informacion-corporativa/banca-sostenible/informes-anuales/rsc_en_v3.pdf	2012	Sustainability Report	Bankinter SA	BKT.MC	2019-05-01	Europe	Public Company	Diversified Banks	115.0	0.13282161112120322	0.25870017936422357	0.14876079121228564	0.16366212419368364	0.09639957660874802	0.15921146068809908	0.19101554360259607	0.2612826894028099	0.24806058325672564	0.17980717387465114	0.11517619281688378	0.06284853961316803	0.2519346474530819	0.06380771347100034	0.31695096582134236	0.272246546632612	0.23160593154534262	0.25758825856449225	0.17893758013179778	0.12483358762415803	0.31456651277031156	0.1346923677922878
546	557_PDF	https://www.bankinter.com/file_source2/webcorporativa/estaticos/pdf/informacion-corporativa/banca-sostenible/informes-anuales/sustainability_report_2011.pdf	2011	Sustainability Report	Bankinter SA	BKT.MC	2019-05-01	Europe	Public Company	Diversified Banks	129.0	0.0982489218304562	0.2075053373870761	0.14301556529974233	0.14831817733508046	0.0911504948003837	0.16129791092534496	0.13146067100996936	0.2095589622207351	0.1813060290871764	0.16301283837771036	0.07854896234139427	0.0439768274583663	0.27219198204436235	0.06352572255792764	0.25988221866046807	0.28737583378696063	0.2026293714753816	0.22827866386182927	0.15642549473285094	0.12234258169312512	0.3505899900598843	0.11615983862179398
547	558_PDF	https://www.bankinter.com/file_source2/webcorporativa/estaticos/pdf/informacion-corporativa/banca-sostenible/informes-anuales/sustainability_report_2010.pdf	2010	Sustainability Report	Bankinter SA	BKT.MC	2019-05-01	Europe	Public Company	Diversified Banks	121.0	0.10395880561609122	0.22616854586248492	0.14484311854773257	0.15452323408661353	0.09465954773567808	0.1666307168864356	0.13850852984200476	0.21576792585858237	0.19898032823505502	0.16373069421586203	0.08074142051524588	0.05125806081319785	0.2777761735222844	0.06094982703251915	0.2847594533450923	0.2944192264152477	0.21213618151747385	0.2502195092614591	0.16448350059423647	0.13008172111608202	0.3585059167201495	0.12144219380796231
548	559_PDF	https://home.barclays/content/dam/home-barclays/documents/investor-relations/reports-and-events/annual-reports/2021/Barclays-TCFD-Report-2021.pdf	2021	TCFD Report	Barclays	BARC.L	2017-06-01	Europe	Public Company	Diversified Banks	60.0	0.32750561639446707	0.5480803751833365	0.410341475388858	0.43308493748409815	0.44270654817023714	0.5294749907030367	0.27060652202113095	0.43977752910867673	0.48549475245706547	0.34344109362931485	0.22763523748330267	0.1422339579830945	0.26216021943702966	0.0792703549866554	0.6862791369593992	0.4028586676364698	0.4695322529571597	0.5078916022992999	0.4096660283108397	0.3287517433560434	0.4014720965712537	0.30886832775114
549	560_PDF	https://home.barclays/content/dam/home-barclays/documents/investor-relations/reports-and-events/annual-reports/2021/Barclays-PLC-Strategic-Report-2021.pdf	2021	Annual Report	Barclays	BARC.L	2017-06-01	Europe	Public Company	Diversified Banks	112.0	0.1548773056442617	0.31440888339714196	0.21677453417552556	0.2283374224016722	0.17543656844552835	0.2485842182881022	0.18498889902614715	0.28769849464577196	0.3236510511162244	0.221307962185792	0.11535971349334516	0.08058339598631964	0.3371744713894308	0.08224194972332287	0.42037061836827455	0.3778375082567259	0.29849618577021686	0.3761764701696895	0.24365103286618875	0.24220158652369891	0.45336438331488804	0.16966443317306817
550	561_PDF	https://home.barclays/content/dam/home-barclays/documents/investor-relations/reports-and-events/annual-reports/2021/Barclays-PLC-Annual-Report-2021.pdf	2021	Annual Report	Barclays	BARC.L	2017-06-01	Europe	Public Company	Diversified Banks	432.0	0.1017598012322592	0.24128659306776679	0.15564989045915456	0.15917857440878033	0.1292503227044162	0.16611990269639662	0.16945883440422851	0.2639332288282137	0.320867700248704	0.15670737641125013	0.08817571592719979	0.08064664909600514	0.3685615283687563	0.06650462165662849	0.3588357255972836	0.3446148887064842	0.25320915042166264	0.36071204645980987	0.19151967831866906	0.31058283902175166	0.4146578617707973	0.15536510452428012
551	562_PDF	https://home.barclays/content/dam/home-barclays/documents/investor-relations/reports-and-events/annual-reports/2020/Barclays-PLC-2020-ESG-Report-2020.pdf	2020	Sustainability Report	Barclays	BARC.L	2017-06-01	Europe	Public Company	Diversified Banks	116.0	0.18048848587954786	0.3377552499641069	0.22485655666648818	0.23765873858120293	0.16631543157324088	0.2428780914322801	0.20027614429609839	0.3093102965014651	0.3350618165609968	0.24161999180260296	0.12830282174046695	0.08103240264477252	0.3637589975687279	0.08722229000911222	0.4055881294039045	0.35595141413023657	0.3076023260157193	0.35588861217027273	0.24348088344059393	0.18591651231381187	0.4340755789088394	0.1674244559196587
552	563_PDF	https://home.barclays/content/dam/home-barclays/documents/investor-relations/reports-and-events/annual-reports/2020/Barclays%20Bank%20Ireland%20PLC%20Annual%20Report%202020.pdf	2020	Annual Report	Barclays	BARC.L	2017-06-01	Europe	Public Company	Diversified Banks	164.0	0.06084752459783501	0.16941006715735044	0.09477062582240625	0.09456313917708492	0.09137604072834925	0.09616820584276815	0.14525648184929849	0.22418439042340163	0.2820671143591764	0.09491121075281614	0.05232015947923419	0.07959408025370142	0.2712738548446839	0.0380248363769037	0.2823653307157261	0.2781936623749977	0.1817901121687701	0.33867048268412364	0.1414252132891573	0.385022038034594	0.32414031646469305	0.12185360144712684
553	564_PDF	https://home.barclays/content/dam/home-barclays/documents/investor-relations/reports-and-events/annual-reports/2020/Barclays-PLC-Strategic-Report-2020.pdf	2020	Annual Report	Barclays	BARC.L	2017-06-01	Europe	Public Company	Diversified Banks	60.0	0.11279075072887568	0.2525943097113255	0.19152593112880956	0.1836242184289639	0.1433221208379112	0.19859954828909238	0.19686350247021378	0.2686577071086847	0.3012758595513484	0.17238473527414278	0.09728514564399339	0.07256833838155807	0.3529186689635269	0.07761627385111701	0.3612879254546119	0.3857232841812738	0.2709495433983405	0.3813408512814149	0.22488166588230496	0.23946325020151316	0.4855066880543258	0.163388195155715
554	565_PDF	https://home.barclays/content/dam/home-barclays/documents/investor-relations/reports-and-events/annual-reports/2020/Barclays-TCFD-Report-2020.pdf	2020	TCFD Report	Barclays	BARC.L	2017-06-01	Europe	Public Company	Diversified Banks	38.0	0.3071719170448907	0.5094729864407848	0.39526352905556844	0.41671223075965286	0.45424822956622024	0.49953349421022336	0.29498645549897706	0.4793602843101373	0.4944600207100175	0.29969575048023783	0.20827029729132868	0.15737870760272593	0.266452668736003	0.06687951013668798	0.6483821345533953	0.39548982357815315	0.46997811950077795	0.5054738635620574	0.3976980143354195	0.3905979184491269	0.3555764242900984	0.31813726161737854
555	566_PDF	https://home.barclays/content/dam/home-barclays/documents/investor-relations/reports-and-events/annual-reports/2020/Barclays-PLC-Annual-Report-2020.pdf	2020	Annual Report	Barclays	BARC.L	2017-06-01	Europe	Public Company	Diversified Banks	380.0	0.07725215468799251	0.20832843838053197	0.13002719092686965	0.12775246826940181	0.10781523973173304	0.12747460641505273	0.1710080259249795	0.25078514897731946	0.31363220966848865	0.12673109400004517	0.07334304413474381	0.08061941717476598	0.3642052232586154	0.05859122646972175	0.3264779755767953	0.3334140803732415	0.22723070986771093	0.3624057902260542	0.17160036360073874	0.321268701005758	0.40524950874483157	0.146109913958981
556	567_PDF	https://home.barclays/content/dam/home-barclays/documents/citizenship/ESG/Barclays-PLC-ESG-Report-2019.pdf	2019	Sustainability Report	Barclays	BARC.L	2017-06-01	Europe	Public Company	Diversified Banks	116.0	0.20601595879521872	0.3813360429281062	0.27949898508854615	0.29000150475462283	0.2471877633967962	0.3391772430499434	0.2187892667207581	0.33476322055795904	0.3720160727205397	0.26749292237223576	0.14540777175520045	0.11542061208756321	0.3221683485608228	0.08107401093369125	0.49381981470718733	0.38100795420080685	0.3448184965033917	0.40130738430889323	0.28817800232821117	0.23418046419028324	0.42054998584195236	0.20459464920866324
557	568_PDF	https://home.barclays/content/dam/home-barclays/documents/investor-relations/reports-and-events/annual-reports/2019/Barclays%20PLC%20Annual%20Report%202019.pdf	2019	Annual Report	Barclays	BARC.L	2017-06-01	Europe	Public Company	Diversified Banks	344.0	0.07200878544195888	0.1997038288849424	0.12175767401015597	0.12370875313639883	0.09876588563687665	0.11673458876612652	0.163747559207621	0.24628258023872263	0.302830868403605	0.12595926245369266	0.07153554882478534	0.08028624341421516	0.3647941261228922	0.06289264927636395	0.30518842928295303	0.33632846572869296	0.2266064902602826	0.33811471780409386	0.16754633867552468	0.3103690293541592	0.3984877776942522	0.1498274800779801
558	569_PDF	https://home.barclays/content/dam/home-barclays/documents/investor-relations/reports-and-events/annual-reports/2019/Barclays%20PLC%20Strategic%20Report%202019.pdf	2019	Annual Report	Barclays	BARC.L	2017-06-01	Europe	Public Company	Diversified Banks	52.0	0.09450789446970073	0.23708313749465082	0.17330042145656402	0.1762931548974077	0.12901246019648385	0.1712892716863824	0.17514725835780834	0.24934676032512076	0.27601124421555384	0.17119512918507393	0.08425257059985368	0.07514754749396514	0.33847849919811085	0.08856051077633137	0.3075093020179653	0.39438806797578146	0.26941947763551705	0.33416674769620763	0.20564647515119402	0.22843267708845344	0.46872937157914746	0.16441697434049
559	570_PDF	https://home.barclays/content/dam/home-barclays/documents/citizenship/ESG/Barclays-ESG-2018.pdf	2018	Sustainability Report	Barclays	BARC.L	2017-06-01	Europe	Public Company	Diversified Banks	73.0	0.15949705137216721	0.33249530967219587	0.22334003467538482	0.23169938164734166	0.19042485770471337	0.2622552542656429	0.17351687917471575	0.29379790757837093	0.31832809412277246	0.23609492306154753	0.11768665176848205	0.09591067798842819	0.3086504015373682	0.08196623709169334	0.41417371973956535	0.34629428592681155	0.30852231829606264	0.3555293238561717	0.2520541135630112	0.21566082625472077	0.4067588953342619	0.17510564997785202
560	571_PDF	https://home.barclays/content/dam/home-barclays/documents/investor-relations/reports-and-events/annual-reports/2018/barclays-plc-strategic-report-2018.pdf	2018	Annual Report	Barclays	BARC.L	2017-06-01	Europe	Public Company	Diversified Banks	60.0	0.09528539880380595	0.23721491967484093	0.1552810974418948	0.15945415014250422	0.12070405959668562	0.15935356073698678	0.16550538122944325	0.23950394568394578	0.2851625508567359	0.15671495827558446	0.08712897485428024	0.07870245571852644	0.33320460959154447	0.08218617363099243	0.32396527600472536	0.3790936909663121	0.2687150214010703	0.3465310435688321	0.2088232212903158	0.23053593035407535	0.4647717473249826	0.16221900836708505
561	572_PDF	https://home.barclays/content/dam/home-barclays/documents/investor-relations/reports-and-events/annual-reports/2018/2018-barclays-plc-annual-report.pdf	2018	Annual Report	Barclays	BARC.L	2017-06-01	Europe	Public Company	Diversified Banks	364.0	0.06744291810756924	0.1972039864847648	0.11379205058655181	0.11800141306182406	0.09187793649800913	0.10813111865074043	0.15808226111479806	0.24136160661149794	0.29786186866209596	0.12182152527084354	0.06880444459134814	0.07875917240612648	0.3560882569378273	0.0626348666603711	0.30072110721998646	0.33608514866573935	0.22388836436089576	0.3449038170116199	0.16628438817713637	0.3010380667994408	0.39670195079758885	0.14413912062870246
562	573_PDF	https://home.barclays/content/dam/home-barclays/documents/investor-relations/reports-and-events/annual-reports/2017/Barclays-PLC-Strategic-Report-2017.pdf	2017	Annual Report	Barclays	BARC.L	2017-06-01	Europe	Public Company	Diversified Banks	56.0	0.07401650463393016	0.2170371599430931	0.13222761873287664	0.13382943755139182	0.10431373394206661	0.12957936702348455	0.16058099196106465	0.22993780127244656	0.2728032483163005	0.1341604058805915	0.07621608762207	0.06915146721992693	0.33601249615386997	0.071954344095493	0.31289199027409853	0.3579458126621158	0.24278279079285178	0.3509682218568453	0.18252294826912935	0.22603711405522017	0.45209621997513905	0.15043502186104038
563	574_PDF	https://home.barclays/content/dam/home-barclays/documents/investor-relations/reports-and-events/annual-reports/2017/Barclays-PLC-ESG-Report-2017.pdf	2017	Sustainability Report	Barclays	BARC.L	2017-06-01	Europe	Public Company	Diversified Banks	72.0	0.14787836629504067	0.2895423434120868	0.20050837948041222	0.2015171489262909	0.14804653098942988	0.22635214491263245	0.16547901205722973	0.27093137971935016	0.2599398747614446	0.21540993815760937	0.10804226967659845	0.06883952627507252	0.31229581797645783	0.08077300165038313	0.3745504747029566	0.3284688293056359	0.2711149556793817	0.31823762619015733	0.21249613329259925	0.18993755488806752	0.38758029790114146	0.1402862724218895
564	575_PDF	https://home.barclays/content/dam/home-barclays/documents/investor-relations/reports-and-events/annual-reports/2017/Barclays-PLC-Annual-Report-2017.pdf	2017	Annual Report	Barclays	BARC.L	2017-06-01	Europe	Public Company	Diversified Banks	328.0	0.061961254247919574	0.19032637366569	0.10710707898302034	0.110260794090054	0.08564303456884566	0.09977428407336197	0.15159468616733224	0.2365038177471101	0.2925589377788696	0.11463089793160984	0.06533934074091019	0.07656722943590843	0.3607750497812427	0.05872826330751976	0.295064957722536	0.33053727628569585	0.21422993450519887	0.3436464054027048	0.15467337686112265	0.30493380410520493	0.39185060644389896	0.13552645884253278
565	576_PDF	https://home.barclays/content/dam/home-barclays/documents/investor-relations/ResultAnnouncements/2016FYResults/20170223_Barclays_PLC_Environmental_Social_Governance_Supplement_2016.pdf	2016	Sustainability Report	Barclays	BARC.L	2017-06-01	Europe	Public Company	Diversified Banks	51.0	0.13313804541402172	0.29456915157989705	0.1956774907502349	0.20213778956339637	0.14820279137486042	0.20788716326328327	0.18903059773245945	0.27990133021597763	0.2808420711101537	0.21758701455909948	0.10231225317772856	0.07919161994824603	0.31110973167019323	0.08371695005978927	0.3624123931747094	0.3129365925552491	0.26939231821657117	0.31135059057319314	0.210244478089652	0.1803192534061116	0.36406531606445247	0.1513673319929228
566	577_PDF	https://home.barclays/content/dam/home-barclays/documents/investor-relations/reports-and-events/annual-reports/Barclays-PLC-Strategic-Report-2016.pdf	2016	Annual Report	Barclays	BARC.L	2017-06-01	Europe	Public Company	Diversified Banks	56.0	0.05636415193874564	0.19774511344330675	0.11729109973444429	0.12230636458630761	0.08925528410120023	0.10662459523574216	0.15406226446195068	0.21428884638186718	0.27798199117671174	0.12220650832448518	0.06370159529181546	0.07106777763015089	0.32438047362706857	0.07116681010915636	0.2873542571809667	0.36731209919168034	0.22984130575467135	0.3468417403511121	0.16936250916401333	0.24911387316686887	0.4488868258719158	0.14965024217803147
567	578_PDF	https://home.barclays/content/dam/home-barclays/documents/investor-relations/reports-and-events/annual-reports/Barclays-PLC-Annual-Report-2016.pdf	2016	Annual Report	Barclays	BARC.L	2017-06-01	Europe	Public Company	Diversified Banks	380.0	0.059353430562888124	0.1888329940784862	0.10668147798083737	0.10995097493919412	0.08580594247901403	0.09801825776011053	0.15884832446023542	0.2383417218508718	0.2988721205754408	0.11600585422378296	0.06546594673401021	0.08069578652506139	0.36333510081541714	0.05946981389490909	0.2910411207897965	0.3329284842855034	0.21392332632214786	0.345809374893257	0.15464179967259098	0.30670107254634676	0.3937779546634666	0.136006874111513
568	579_PDF	https://home.barclays/content/dam/home-barclays/documents/investor-relations/annualreports/ar2015/Barclays_PLC_Strategic_Report_2015.pdf	2015	Annual Report	Barclays	BARC.L	2017-06-01	Europe	Public Company	Diversified Banks	40.0	0.06518605680798945	0.22684966204831605	0.12894142595732075	0.13053354725274496	0.10223022449653608	0.11791183991895546	0.18131116913156384	0.24272478280168472	0.3128467933865837	0.1262078667910921	0.07327829405222497	0.08497334753151685	0.3614414948296214	0.07704588198381922	0.3489718330157279	0.3987690120313812	0.2621737309843481	0.3633648559078723	0.18157971208366247	0.26489538716546707	0.48532606800555445	0.16472098764497786
569	580_PDF	https://home.barclays/content/dam/barclays-jp/pdfs/group-overview/annual-report/2015/Barclays_PLC_Annual_Report_2015.pdf	2015	Annual Report	Barclays	BARC.L	2017-06-01	Europe	Public Company	Diversified Banks	356.0	0.06134824650012964	0.19377387390285544	0.10758854997519632	0.11111462123788501	0.08698875442238538	0.09868795059037573	0.16575984878966757	0.24358475041498862	0.30641382727878286	0.11367451460410863	0.06613648544065244	0.08304891194722679	0.37092764471794715	0.061599884389706004	0.30930938437640404	0.343630032601128	0.22190137954505287	0.3527795439186665	0.15775408580409686	0.3142444459824806	0.4001013419041879	0.1363997181536667
570	581_PDF	https://home.barclays/content/dam/barclays-jp/pdfs/group-overview/annual-report/2014/Barclays_PLC_Strategic_Report_2014.pdf	2014	Annual Report	Barclays	BARC.L	2017-06-01	Europe	Public Company	Diversified Banks	40.0	0.07641363528906368	0.23917410456506852	0.14668992035879844	0.15881243878784257	0.11144451516373789	0.1346680897736743	0.18874310371555372	0.25276213090823146	0.3317772004199547	0.1570164194262283	0.0776815407900306	0.09401310790507653	0.3646716864357586	0.09376290621537399	0.3512156346937575	0.4481501595782382	0.2750993374040991	0.3602678826574369	0.19317052916488528	0.26350126615010333	0.494832265266367	0.18202891305799962
571	582_PDF	https://home.barclays/content/dam/barclays-jp/pdfs/group-overview/annual-report/2014/Barclays_PLC_Annual_Report_2014.pdf	2014	Annual Report	Barclays	BARC.L	2017-06-01	Europe	Public Company	Diversified Banks	348.0	0.06165089017414066	0.1921803260695369	0.10878958898522334	0.1129863778895683	0.0874965708838837	0.10105000910421695	0.16407802363088245	0.24422076996107214	0.3045955251422604	0.11554271968536163	0.06709706238639009	0.08504974071741624	0.36690311697425626	0.06461738605975693	0.3164337609443724	0.3451644449196408	0.22199935858727637	0.35855697945680876	0.16067587239179548	0.3223966300922124	0.4011629719067232	0.14067496011444178
572	583_PDF	https://home.barclays/content/dam/barclays-jp/pdfs/group-overview/annual-report/2013/2013-barclays-annual-report-final.pdf	2013	Annual Report	Barclays	BARC.L	2017-06-01	Europe	Public Company	Diversified Banks	436.0	0.055768730682517344	0.1853203201605728	0.10165162986916378	0.10437475162820004	0.08185663632469085	0.09398635411051252	0.15974218265037524	0.23780013723397783	0.2936545494060959	0.10822302010688077	0.06328222758155284	0.07926656384386009	0.35133000264928743	0.059103836840699614	0.30862172007927924	0.3354467848917974	0.2118203443768007	0.3555206983002506	0.15705979428526678	0.3413205609023054	0.3986916821644539	0.13112594925592147
573	584_PDF	https://home.barclays/content/dam/barclays-jp/pdfs/group-overview/annual-report/2012/2012-barclays-plc-annual-report.pdf	2012	Annual Report	Barclays	BARC.L	2017-06-01	Europe	Public Company	Diversified Banks	356.0	0.05430492741214269	0.18384425009206887	0.101113051036321	0.10367789675683275	0.08088162115612682	0.09316308032047281	0.15931923314723792	0.23625155134752923	0.2958851075283539	0.10400863220663151	0.062158104241147406	0.0779561589655346	0.36449084560460326	0.05877234682010815	0.3155400328504662	0.34364034283431577	0.21286500992194546	0.365895085767334	0.16017627672358736	0.3350639485136379	0.40258600736356376	0.13122993006756792
574	585_PDF	https://home.barclays/content/dam/home-barclays/documents/investor-relations/annualreports/ar2011/barclays-plc-annual-report-2011.pdf	2011	Annual Report	Barclays	BARC.L	2017-06-01	Europe	Public Company	Diversified Banks	286.0	0.05304650550667428	0.17813030012375294	0.0970776008667781	0.09947234386075626	0.0800027704732173	0.09057424219703916	0.15906278905063587	0.22669804663910653	0.28772879654159156	0.09866894976189823	0.060289211637447805	0.07655342334810106	0.356406412031935	0.05446936629460335	0.31070052820408217	0.34229231951715544	0.2114061741487251	0.3665158513683661	0.16195593230450567	0.3327550591447379	0.40272469237612346	0.12895237109523608
575	586_PDF	https://home.barclays/content/dam/home-barclays/documents/investor-relations/annualreports/ar2010/2010-barclays-plc-annual-report.pdf	2010	Annual Report	Barclays	BARC.L	2017-06-01	Europe	Public Company	Diversified Banks	288.0	0.05199644170314777	0.18361731612488544	0.09147273537662866	0.09377978193986762	0.07543826356501732	0.08482517177448198	0.16458172549524505	0.23717902720286407	0.2902766524398775	0.09137389691973735	0.06443762782338552	0.07600629331779236	0.34756907245492763	0.057445504484753836	0.3191105126049271	0.32633757539786473	0.217934629807042	0.36177742600221435	0.16322883159451781	0.31651365908354706	0.3922466861760178	0.140430117062923
576	587_PDF	https://www.blkb.ch/dam/jcr:64d36538-eaf2-43de-9d60-62ee3ce336f2/BLKB_Sustainability_Report_2021.pdf	2021	Sustainability Report	Basellandschaftliche Kantonalbank	BLKB.S	2021-01-01	Europe	Public Company	Regional Banks	71.0	0.16837787646795538	0.32418222068590863	0.2078915928004952	0.23647822798466153	0.1401046556887296	0.25052086102010623	0.17501461977939797	0.24549350907622935	0.2724897310160604	0.27023786468149924	0.12216725930288601	0.071496264242839	0.2747562197059055	0.09222719403308532	0.3720722574670327	0.3285889323033175	0.2671062591799477	0.2815974453765169	0.23803966375699986	0.1576544339410887	0.37872327065973255	0.1419379126198168
577	588_PDF	https://www.blkb.ch/dam/jcr:f982a229-d814-4097-a816-6cb95a88f7c0/BLKB_Annual_Report_2021.pdf	2021	Annual Report	Basellandschaftliche Kantonalbank	BLKB.S	2021-01-01	Europe	Public Company	Regional Banks	112.0	0.10882560790363949	0.25045956928920793	0.15396633196394757	0.1649833484376926	0.11061176187733429	0.16542678182084877	0.19558582686635714	0.2647567347954833	0.28223259793433364	0.18932612915025754	0.10494941552984827	0.0786013130634025	0.3594635693322565	0.08829808275326793	0.35506799443146814	0.34336415657570596	0.267592205924587	0.3258974466674088	0.221521182315942	0.23374483307799684	0.42155020276228905	0.16968196640792907
578	589_PDF	https://www.blkb.ch/dam/jcr:5669ebd5-67c5-4ec6-8feb-2bd12bd1a32a/BLKB_Sustainability-report_EN.pdf	2020	Sustainability Report	Basellandschaftliche Kantonalbank	BLKB.S	2021-01-01	Europe	Public Company	Regional Banks	59.0	0.14178333466420345	0.29229045044266966	0.18534668015679925	0.2066235457856293	0.11515680942240018	0.22281849388065614	0.16152662635285547	0.22795238054727984	0.24425612912892786	0.2508158882080338	0.10758119543227412	0.061570537694172416	0.27313707744816873	0.08238493955082958	0.335136511541753	0.31540577050133906	0.24533080469432977	0.2599153298678665	0.22089194108987262	0.14420014714895493	0.381087190454687	0.1300442541405937
579	590_PDF	https://www.blkb.ch/dam/jcr:5625bdd8-3f46-440c-8be8-f7bfa1d73b6f/BLKB_Annual-Report_2020.pdf	2020	Annual Report	Basellandschaftliche Kantonalbank	BLKB.S	2021-01-01	Europe	Public Company	Regional Banks	126.0	0.10291493816312791	0.24861063322162164	0.15217504370479012	0.15974236881208423	0.10524555242990138	0.16671226314569	0.19442079282483019	0.2579392171324806	0.27042564552000287	0.18206275734556204	0.09810993382031027	0.07347517680494951	0.3442992565629397	0.08534398738856275	0.353176485386192	0.33232248319091573	0.2592837099625155	0.3289123561616797	0.21933794361323594	0.23059121992276527	0.42029704918568334	0.16751934669073149
580	591_PDF	https://www.blkb.ch/dam/jcr:88c02597-21b0-4782-a06e-0d7433db5b2a/BLKB_GB18_Annual_Report_Sustainability.pdf	2018	Sustainability Report	Basellandschaftliche Kantonalbank	BLKB.S	2021-01-01	Europe	Public Company	Regional Banks	11.0	0.146967139791191	0.3284745605954857	0.20954179116436766	0.24541961635276133	0.14269635897839772	0.25192645176173034	0.1666601541395256	0.24492645105495942	0.2656700550622952	0.2758233018196966	0.11097818577670909	0.06143215280765215	0.3244118444042194	0.0952042803879987	0.3867062195502005	0.4131851687077785	0.2827367518066028	0.2913563889072298	0.26575067174975586	0.16616234637441202	0.460412925727216	0.1308521451966615
581	592_PDF	https://www.blkb.ch/dam/jcr:c78711fb-6d48-4f1a-8c85-700cc1ad7e28/BLKB_GB18_Annual_Report.pdf	2018	Annual Report	Basellandschaftliche Kantonalbank	BLKB.S	2021-01-01	Europe	Public Company	Regional Banks	113.0	0.09332502907734244	0.2525872503806705	0.1349735796517548	0.15322345190654257	0.10021241201646985	0.13536484256334544	0.21212119657615053	0.28077835390299893	0.3108666591921503	0.164153471030627	0.09713910111232507	0.08332169878088491	0.3817749055387602	0.08493551303910543	0.34363953460841307	0.3525792564283049	0.26962265635790506	0.33458474789307563	0.2157373881450317	0.2432123947273881	0.4197265775207083	0.17795751764201662
582	593_PDF	https://www.blkb.ch/dam/jcr:ca774a09-810e-419d-a159-7a209cf4a6ad/BLKB_GB18_Annual_Report_Compensation_Report.pdf	2018	Remuneration Report	Basellandschaftliche Kantonalbank	BLKB.S	2021-01-01	Europe	Public Company	Regional Banks	8.0	0.08764126499553296	0.22925490383505379	0.11529915426819634	0.12521641778334142	0.09551423830221054	0.11112047458300367	0.19750286502851944	0.2584960027437272	0.3409667261193731	0.1655562718949333	0.10479146173797901	0.08756964780532771	0.49272275343938765	0.07374366409454398	0.3448206614060649	0.3819317831848507	0.2575631890674764	0.29482762472993085	0.18593367592808951	0.1868234087917793	0.4187594751997024	0.18062967112978343
583	594_PDF	https://www.blkb.ch/dam/jcr:bb1fac16-c401-485b-8399-49985094e8da/BLKB_GB17_Annual_Report.pdf	2017	Annual Report	Basellandschaftliche Kantonalbank	BLKB.S	2021-01-01	Europe	Public Company	Regional Banks	82.0	0.07456984255431442	0.2078714495564205	0.11529837342743168	0.1268700971036302	0.09063340301830511	0.10836943995833188	0.20382727923191635	0.26957226632833053	0.2989639636297365	0.13150051330989296	0.08101142540251163	0.08712684863836853	0.33377645751050367	0.06994346347495647	0.3171979277498852	0.3225463413799984	0.24256619704112237	0.3156010786807445	0.18946995891357116	0.2556616205786208	0.386795827880675	0.16028365433863562
584	595_PDF	https://www.blkb.ch/dam/jcr:14f49c43-4377-44de-a83b-b7ca81f1095a/BLKB_GB16_English.pdf	2016	Annual Report	Basellandschaftliche Kantonalbank	BLKB.S	2021-01-01	Europe	Public Company	Regional Banks	84.0	0.07000754368201084	0.2056344881654616	0.10749572285188148	0.11733112888483219	0.08687670205632718	0.10019770285403536	0.19763412028640953	0.2679867792591968	0.29218641681845287	0.1272790886222735	0.07858759732979456	0.0855936951365968	0.33423463479237203	0.06124485222288351	0.3171845357282042	0.3199826211246187	0.2354401147414428	0.318488318373158	0.1822221669636875	0.2539713898069212	0.3814537810214188	0.15498733480853435
585	596_PDF	https://www.blkb.ch/dam/jcr:a81c4719-f77a-4040-a6cf-e6181db1a995/BLKB_15_Annual_Report.pdf	2015	Annual Report	Basellandschaftliche Kantonalbank	BLKB.S	2021-01-01	Europe	Public Company	Regional Banks	95.0	0.07086844740205202	0.20260638135953765	0.11170595579631525	0.12083906580550415	0.09083191351823391	0.10366050671818884	0.19631296202461376	0.2665251122846846	0.2991026630973708	0.12699690265617392	0.07450215325580536	0.08933865816440931	0.33353084563698276	0.05932783965220577	0.313353778754564	0.3306996080037023	0.22848316819550363	0.3191969526832621	0.17907691835525513	0.28560222737310886	0.3759258645597685	0.14652681912305404
586	597_PDF	https://www.blkb.ch/dam/jcr:d8b5f3fd-de83-41c0-be16-ab9dc5aced60/AnnualReport_BLKB_2014.pdf	2014	Annual Report	Basellandschaftliche Kantonalbank	BLKB.S	2021-01-01	Europe	Public Company	Regional Banks	79.0	0.07424915963307815	0.21169739294838388	0.11333041871972026	0.12008948719006701	0.09206603715274331	0.10464329493390608	0.2118036735660441	0.2805760016601207	0.30640790659344014	0.13467559243041644	0.0800216222842895	0.08865261498334319	0.35442216533044474	0.06357854511766141	0.31787691277275	0.324864298501871	0.24244264245910255	0.336680682689003	0.18918450365612874	0.29171466047415406	0.3794933598931781	0.16332028743383134
587	598_PDF	https://www.bayernlb.com/internet/media/en/ir/downloads_1/investor_relations_3/finanzberichte/2021_18/konzernabschluss_.pdf	2021	Annual Report	Bayerische Landesbank		2019-05-01	Europe	Private Company	Diversified Banks	338.0	0.06120689228640865	0.19776740583892963	0.09893314058476822	0.1041322256852885	0.08130747646206088	0.10129119356387653	0.14621515183318196	0.21283441247938756	0.27781213818698847	0.11095695151806634	0.06267327712010816	0.07393295352418103	0.2944336579596351	0.048351142567904154	0.3330253811295145	0.33937374173369583	0.1990279336104338	0.35482999636741036	0.16215480183198352	0.3046445209798106	0.41743355903315466	0.11385687137156653
588	599_PDF	https://www.bayernlb.com/internet/media/en/ir/downloads_1/verantwortung_1/nachhaltigkeitsbericht/Nachhaltigkeitsbilanz_2020_nach_GRI.pdf	2020	Sustainability Report	Bayerische Landesbank		2019-05-01	Europe	Private Company	Diversified Banks	186.0	0.17129218713987565	0.31584628269668946	0.19117184497862708	0.20234970411491796	0.11719611864154011	0.21496468880993813	0.16397107955862972	0.2741779786562258	0.2932568553854618	0.25515887205310184	0.14359326428639038	0.07041128024189205	0.32300775697785983	0.07292943722752199	0.3655932415896666	0.28621215257254556	0.2729340075205093	0.2798883236880058	0.2185501733650277	0.1740339572583236	0.36396022574275	0.14616238994136727
589	600_PDF	https://www.bayernlb.com/internet/media/en/ir/downloads_1/investor_relations_3/finanzberichte/2020_11/Konzernbericht_2020_DE.pdf	2020	Annual Report	Bayerische Landesbank		2019-05-01	Europe	Private Company	Diversified Banks	320.0	0.05596679186569252	0.18580412309281755	0.09257501044306325	0.09689410912858183	0.07644819412754277	0.0935968019307007	0.14675432184624404	0.21279031065273027	0.27150278574475417	0.10539453791911826	0.059717043278752116	0.07260525044570697	0.2974295791852911	0.047641982735827565	0.3207376383810546	0.3289473055880247	0.19405821200276183	0.3537535068458091	0.15913415853058493	0.30616184095146803	0.40898154114214963	0.11590750241023952
590	601_PDF	https://www.bayernlb.com/internet/media/en/ir/downloads_1/investor_relations_3/finanzberichte/2019_18/konzernabschluss_2019.pdf	2019	Annual Report	Bayerische Landesbank		2019-05-01	Europe	Private Company	Diversified Banks	268.0	0.06259414692881354	0.1721301257561171	0.0984029864985883	0.09766873842226403	0.081281707244297	0.09971338828137224	0.14103643947220856	0.21272294352286594	0.25702894733069176	0.10751824924057267	0.06010501270743804	0.07426952523910997	0.28455063915677686	0.04924485187078928	0.297715660594725	0.2992708927989157	0.18717283782819272	0.3191150419844532	0.15891497496373239	0.2970010316906668	0.37588109606997533	0.11057285448812033
591	602_PDF	https://www.bayernlb.com/internet/media/en/ir/downloads_1/verantwortung_1/umwelterklaerung_1/190828-BLB_i_UE_2019_ES.pdf	2019	Sustainability Report	Bayerische Landesbank		2019-05-01	Europe	Private Company	Diversified Banks	24.0	0.2662440650407613	0.5031344779722747	0.27383429485503474	0.3132155424529975	0.14681094587900761	0.37095131617319393	0.12052325832891733	0.19689053049313815	0.2691100670050825	0.35659543479882166	0.1529706019299781	0.05591807554630924	0.18220121735976136	0.06311334881684161	0.609881268132345	0.4223206220444159	0.2613494699028143	0.32252718594307744	0.31455529256241527	0.07606113627696773	0.4106134443399718	0.10818476789236661
592	603_PDF	https://www.bayernlb.de/internet/media/en/ir/downloads_1/investor_relations_3/finanzberichte/2018_21/Internet_Konzernabschluss_2018.pdf	2018	Annual Report	Bayerische Landesbank		2019-05-01	Europe	Private Company	Diversified Banks	298.0	0.05680474250458065	0.1790750292536481	0.09460753591506799	0.09496099579356972	0.0740250695491533	0.0935489595403736	0.14554591739834905	0.21814590177258544	0.2732874765726314	0.10354916277627295	0.05734712066954159	0.07602098228436081	0.29813601377222787	0.04863956653939877	0.29772904466681654	0.30638120991369666	0.19131729463130479	0.32928936077048765	0.16120634860530378	0.3003289263798886	0.38656979310642625	0.11240869875547914
593	604_PDF	https://www.bayernlb.com/internet/media/en/ir/downloads_1/investor_relations_3/finanzberichte/2018_21/Internet_Konzernabschluss_2018.pdf	2018	Sustainability Report	Bayerische Landesbank		2019-05-01	Europe	Private Company	Diversified Banks	298.0	0.05680474250458065	0.1790750292536481	0.09460753591506799	0.09496099579356972	0.0740250695491533	0.0935489595403736	0.14554591739834905	0.21814590177258544	0.2732874765726314	0.10354916277627295	0.05734712066954159	0.07602098228436081	0.29813601377222787	0.04863956653939877	0.29772904466681654	0.30638120991369666	0.19131729463130479	0.32928936077048765	0.16120634860530378	0.3003289263798886	0.38656979310642625	0.11240869875547914
594	605_PDF	https://www.bayernlb.de/internet/media/en/ir/downloads_1/investor_relations_3/finanzberichte/2017_16/Internet_KA_Gesamt-PDF_D_3.pdf	2017	Annual Report	Bayerische Landesbank		2019-05-01	Europe	Private Company	Diversified Banks	240.0	0.05344845657883385	0.18022829210415858	0.0925508261527868	0.09559110954279339	0.07346394175371823	0.09135844903745005	0.14598695505917206	0.21755809972226228	0.2750636853750138	0.10458767276396026	0.055867515170851346	0.0783656570452735	0.3017836199145739	0.049262317855691795	0.2992978850944376	0.31592884220156797	0.19246118826180303	0.3399265966313562	0.16250833446964316	0.3018749420418344	0.39666953520189174	0.11756286816448326
595	606_PDF	https://www.bayernlb.com/internet/media/en/ir/downloads_1/verantwortung_1/umwelterklaerung_1/Umwelterklaerung_2018.pdf	2017	Sustainability Report	Bayerische Landesbank		2019-05-01	Europe	Private Company	Diversified Banks	25.0	0.27474782438265316	0.5056994605443987	0.294491367428494	0.3328480314867645	0.15466933090154913	0.38443680958641663	0.14709363942902154	0.23432239798703858	0.29526335683154475	0.3578496756297374	0.1648417275974675	0.06040649319028539	0.2232435994199622	0.06692180082066429	0.6230348962549102	0.4200731616395419	0.29187312917042507	0.3511619982830902	0.32969140020009147	0.12202612009495717	0.4349887555972464	0.13392987452319705
596	607_PDF	https://www.bayernlb.com/internet/media/en/ir/downloads_1/investor_relations_3/finanzberichte/2017_16/Internet_KA_Gesamt-PDF_D_3.pdf	2017	Sustainability Report	Bayerische Landesbank		2019-05-01	Europe	Private Company	Diversified Banks	240.0	0.05344845657883385	0.18022829210415858	0.0925508261527868	0.09559110954279339	0.07346394175371823	0.09135844903745005	0.14598695505917206	0.21755809972226228	0.2750636853750138	0.10458767276396026	0.055867515170851346	0.0783656570452735	0.3017836199145739	0.049262317855691795	0.2992978850944376	0.31592884220156797	0.19246118826180303	0.3399265966313562	0.16250833446964316	0.3018749420418344	0.39666953520189174	0.11756286816448326
597	608_PDF	https://www.bayernlb.com/internet/media/en/ir/downloads_1/investor_relations_3/finanzberichte/2016_23/Konzernabschluss_2016_D.pdf	2016	Annual Report	Bayerische Landesbank		2019-05-01	Europe	Private Company	Diversified Banks	212.0	0.04314921428240428	0.16722192680288048	0.08241680219340614	0.08468955374971224	0.0697075915724473	0.07869189014395071	0.14236545887778812	0.20711630534739092	0.2687578114816737	0.08709775328887882	0.04993966346208579	0.07559733422381403	0.2983267604171575	0.04434490817944791	0.30994720422136746	0.32583975434135676	0.186608574406504	0.3498109227802518	0.15568493549251494	0.31941723910282854	0.4101823155651248	0.11040425059914509
598	610_PDF	https://www.bayernlb.com/internet/media/en/ir/downloads_1/investor_relations_3/finanzberichte/2015_28/konzernabschluss_2015.pdf	2015	Annual Report	Bayerische Landesbank		2019-05-01	Europe	Private Company	Diversified Banks	252.0	0.05652328253307223	0.19943654707286718	0.09952030591760017	0.10045245332186942	0.0792062985458927	0.09913455782384312	0.16682248411397746	0.23698250569138019	0.28725099318201913	0.10627590600901672	0.06454931573993694	0.07966595584808038	0.32567217414338856	0.05878394246480492	0.33856826750722013	0.3303115808767922	0.21714179271599088	0.37129438262977277	0.17998620849018773	0.3090947452568274	0.42062158878028316	0.13378701498543963
599	611_PDF	https://www.bayernlb.com/internet/media/en/ir/downloads_1/verantwortung_1/nachhaltigkeitsbericht/BayernLB_Nachhaltigkeitsbericht_2015.pdf	2015	Sustainability Report	Bayerische Landesbank		2019-05-01	Europe	Private Company	Diversified Banks	90.0	0.15621515121695217	0.31001483318550477	0.1925240701212946	0.21198368062789577	0.11277701622899321	0.222771500918489	0.15908810317814756	0.2542328140119057	0.26860833178601773	0.2451230773398046	0.11870629740452962	0.07458374143035643	0.29556920091043853	0.07510233254986018	0.4054345726217396	0.33106685404577935	0.2563436149485624	0.31890998218348765	0.22829356623588223	0.13964897570919366	0.38920741029864164	0.14031128731218093
600	612_PDF	https://www.bayernlb.com/internet/media/en/ir/downloads_1/investor_relations_3/finanzberichte/2014_25/konzernabschluss_en.pdf	2014	Annual Report	Bayerische Landesbank		2019-05-01	Europe	Private Company	Diversified Banks	256.0	0.0555669091573845	0.20254350299061238	0.09806855204008812	0.10022851946519623	0.07716925259226151	0.09807475876548838	0.16435484015715984	0.23719302088407523	0.2841094453819261	0.10253968129740607	0.06397389892681095	0.07808627356820987	0.3235888733044564	0.05458263142729157	0.34499348768138727	0.3203258035727708	0.21277237580076444	0.3797768699657113	0.17270039019899616	0.3068041269517875	0.41724935770064664	0.12748264787946342
601	613_PDF	https://www.bayernlb.com/internet/media/en/ir/downloads_1/verantwortung_1/nachhaltigkeitsbericht/nachhaltigkeitsbericht_2014.pdf	2014	Sustainability Report	Bayerische Landesbank		2019-05-01	Europe	Private Company	Diversified Banks	118.0	0.14792971708118458	0.3145764948918685	0.200103506157778	0.215596289421404	0.11072755070558227	0.23269120093394044	0.16606100376185182	0.25230456306473714	0.2578346639717746	0.2562189150501122	0.11624595708701473	0.07108659724022803	0.32073384667964855	0.08217907937048224	0.4053809792633851	0.35046996274941267	0.2611286920541465	0.32870019891497115	0.23181113120415472	0.14640840858650012	0.422428460781649	0.14692057564904884
602	614_PDF	https://www.bayernlb.com/internet/media/en/ir/downloads_1/investor_relations_3/finanzberichte/2013_25/Konzernabschluss.pdf	2013	Annual Report	Bayerische Landesbank		2019-05-01	Europe	Private Company	Diversified Banks	298.0	0.05863155716235724	0.216527181141103	0.10617285926042484	0.1116890111403237	0.0840450967701703	0.1065725492487785	0.1743430216428855	0.23655869440891716	0.2676242581563568	0.10768050836038741	0.07139498921870285	0.0755348311786315	0.2972373416684586	0.0590325802075646	0.3648964477951006	0.31272619159669895	0.2288722645755187	0.38371000534618255	0.18315324693678645	0.2577597924992884	0.42084160901844603	0.1398850662732781
603	615_PDF	https://www.bayernlb.com/internet/media/en/ir/downloads_1/investor_relations_3/finanzberichte/2012_11/KA_Konzernabschluss_12_D.pdf	2012	Annual Report	Bayerische Landesbank		2019-05-01	Europe	Private Company	Diversified Banks	255.0	0.06387264423810571	0.23815375416960965	0.1148706406983543	0.12364302327646316	0.08443028344291528	0.12622522586199883	0.1803580411356519	0.24398284149197533	0.2666234065928621	0.13707782936295648	0.07709720737831886	0.07951469198902711	0.27920176728136786	0.0649587025417742	0.3828578560617036	0.32355022672456374	0.23618138417150866	0.37748357379076924	0.1810559058957762	0.21663963390522303	0.4331741277723604	0.14986816577076592
[truncated: 2,739 more rows]
